# Supplementary material for: Whether Green Finance Improves Green Innovation of Listed Companies—Evidence from China
Source: Int J Environ Res Public Health. 2022 Aug 31;19(17):10882. doi: 10.3390/ijerph191710882 (PMC9518455; doi:10.3390/ijerph191710882)
Supplement: Supplementary file 1 [file ijerph-19-10882-s001.zip]

Archive with 2 entries (2 files):
- ijerph-1834254-supplementary data-GFRIPZ.xlsx
- Supplementary document-GFRIPZ.pdf
