# Supplementary material for: Whether Green Finance Improves Green Innovation of Listed Companies—Evidence from China
Source: Int J Environ Res Public Health. 2022 Aug 31;19(17):10882. doi: 10.3390/ijerph191710882 (PMC9518455; doi:10.3390/ijerph191710882)
Supplement: Supplementary file 1 [file ijerph-19-10882-s001.zip › ijerph-1834254-supplementary data-GFRIPZ.xlsx]

## Sheet: 中文变量名
scode	Cprovince	Eowner	Findustry	Gsize	Hregion	year	发明专利申请	绿色专利申请情况	非绿色	第一股东1	机构持有比例1	董事会规模1	现金比率1	资产负债率1	研发投入比例1	roa1	roe1	员工数目1	总资产1	托宾Q值1	资本密集度1	var181	财务费用率1	长期借款与总资产之比1	投资收益率1
1	2	1	1	2	2	2008	0	0	0	16.76	26.3145	0	0	0.965663		0.001294	0.037439	10381	474000000000	1.02453	29.8027	0.965431	0	0	0.006472
2	2	2	1	2	2	2008	24	0	24	14.73	23.0476	0.06	0.309483	0.674441		0.038913	0.126464	16515	119000000000	1.24914	2.90879	0.674441	0.020794	0.07694	0.07893
4	2	1	1	1	2	2008	0	0	0	26.08	0	0	0.454313	0.536878		-0.068435	-0.181791	288	168000000	2.06605	3.87421	0.491793	0.044769	0	-0.006738
5	2	1	1	1	2	2008	0	0	0	20.15	0	0	0.036586	0.458645		0.007559	0.013963	684	1390000000	1.87054	12.7762	0.458645	0.208035	0	0.070416
6	2	2	1	2	2	2008	0	0	0	18.76	4.8076	0.94	0.052438	0.716675		0.025367	0.093769	177	5920000000	1.12654	5.79542	0.716675	0.031728	0.214475	0.054863
7	2	1	1	1	2	2008	0	0	0	21.74	0	0	0.310395	1.14919		-0.106456	0	849	611000000	1.86403	3.84081	1.12261	0.210457	0.015967	-0.753499
8	2	1	1	2	2	2008	0	0	0	22.19	0	0	5.52406	0.077752		0.009479	0.010114	25	153000000	3.23853	6.903	0.07478	-0.003945	0	14.9708
9	2	2	1	2	2	2008	0	0	0	8.41	1.7815	0.02	0.234951	0.608756		0.044634	0.116179	4632	6080000000	1.1936	2.10349	0.589999	0.053295	0.163632	0.000502
10	2	1	2	1	2	2008	0	0	0	24.07	0	0	0.045935	0.666355		0.090773	0.407683	25	202000000	2.56776	1.6812	0.646314	0.009297	0.001257	2.59684
11	2	2	1	1	2	2008	0	0	0	59.75	0	0	0.26872	0.772991		0.004659	0.017226	2724	2110000000	1.13338	3.38567	0.729266	0.072513	0.164971	0.445937
12	2	2	2	2	2	2008	6	0	6	8.41	15.2612	0.33	0.090391	0.552708	0	0.04821	0.092435	8703	10400000000	1.21305	2.42807	0.536142	0.000118	0.110073	1.08541
14	2	2	1	1	2	2008	0	0	0	32.02	6.16	0	0.270136	0.743529		0.026181	0.111559	110	1670000000	1.46264	5.3414	0.743529	0.364972	0.131956	0
16	2	2	1	2	2	2008	463	13	412	16.68	2.9612	0	0.130618	0.621702		0.026331	0.07041	17217	10600000000	0.918219	0.864397	0.617391	0.003057	0	-0.66816
17	2	1	1	1	2	2008	0	0	0	13.58	0	0	0.005574	1.68648		-0.233056	0	188	191000000	7.65347	0.696192	4.85681	-0.037828	0	-0.333989
18	2	1	1	1	2	2008	0	0	0	25.51	0	0	1.24901	0.327293		-0.135065	-0.199559	35	193000000	1.97861	4.11516	0.321194	-0.011126	0.008678	-0.218256
19	2	2	1	2	2	2008	0	0	0	29.54	0	0	0.165161	0.358193		0.030104	0.037958	420	532000000	1.43307	3.52005	0.279769	0.015172	0.00752	0.203237
20	2	1	1	1	2	2008	0	0	0	41.14	0	0	0.067263	0.451529		0.016943	0.030539	1493	447000000	1.23844	2.35833	0.445208	0.053835	0	0
21	2	2	1	2	2	2008	9	5	4	49.64	0.562	0.13	1.66092	0.20079		0.073061	0.091349	7335	4330000000	1.0171	0.348344	0.2002	0.002712	0	0.097177
23	2	1	2	1	2	2008	0	0	0	33.81	0	0.01	0.12422	0.694293		0.02218	0.071474	1121	974000000	1.1247	1.81657	0.690112	0.022615	0.164603	2.92225
25	2	2	1	2	2	2008	0	0	0	66.22	0	0	0.12453	0.696007		0.003002	0.028003	796	615000000	1.26496	0.963391	0.695731	0.017838	0.023757	0.05174
26	2	2	1	1	2	2008	3	0	3	44.69	4.2876	0	0.15982	0.533291	0	0.045115	0.09617	2241	1440000000	1.10227	1.32656	0.528519	0.023642	0.048571	0.0084
27	2	2	2	2	2	2008	0	0	0	63.74	4.4401	0	0.420116	0.571359		0.039608	0.091678	117	29400000000	1.0391	2.76098	0.534477	0.039405	0.166003	-0.021059
28	2	2	1	2	2	2008	0	0	0	39.14	30.8339	0	0.116308	0.836817	0	0.044098	0.246513	4164	3680000000	1.62128	0.440648	0.823731	0.006614	0.008143	0.237297
29	2	2	1	1	2	2008	0	0	0	64.82	0	0	0.410449	0.472963		0.008455	0.015827	1926	2270000000	1.19905	3.20912	0.47162	0.048075	0.145805	0.029785
30	2	2	2	2	2	2008	6	0	6	59.82	0	0	3e-05	1.68648		-0.412568	0	25	153000000	12.6265	10.5687	4.85681	0.892548	0	-0.078631
31	2	2	1	2	2	2008	0	0	0	50.65	8.7679	0	0.295984	0.641131		0.015273	0.044739	1455	9050000000	1.34242	8.32464	0.637839	0.007455	0.019895	0.159816
32	2	2	1	2	2	2008	11	2	9	42.23	0	0	0.272883	0.427557	0	0.060201	0.09746	2230	1360000000	1.18518	0.798693	0.413141	0.007769	0	-0.007671
34	2	1	1	2	2	2008	0	0	0	25.61	0	0	0.033182	1.68648		-0.412568	0	1041	184000000	4.56154	0.659263	4.85681	0.05553	0	0.004295
35	2	1	1	2	2	2008	0	0	0	22.41	0	0	0.000417	1.68648		-0.018574	0	40	536000000	2.787	29.8027	3.29516	0.892548	0	0.168926
36	2	1	1	1	2	2008	0	0	0	31.32	0.1581	0	0.7457	0.540387		-0.134185	-0.348115	615	3070000000	1.18218	23.8983	0.536554	0.010462	0.127749	-0.786543
37	2	1	2	1	2	2008	0	0	0	21.68	0	0	0.134497	0.622254		0.002975	0.00607	367	4990000000	0.922829	1.57955	0.611732	0.03262	0.056358	0
38	2	1	1	1	2	2008	0	0	0	29.84	0	0	0.183652	0.681087		0.210659	0.413216	25	308000000			0.681087	0	0	0
39	2	1	2	2	2	2008	173	1	172	21.8	1.5775	0	0.23864	0.637908	0	0.048765	0.104767	47050	34600000000	0.939337	0.730189	0.567842	0.008657	0.189486	0.128545
40	2	1	1	1	2	2008	0	0	0	12.8	0	0.05	0.100697	0.653372		-0.05492	-0.139035	3342	2360000000	1.25738	7.39565	0.594995	0.121981	0.122281	-0.172945
42	2	2	1	1	2	2008	0	0	0	29.75	2.31	0.01	0.15583	0.686509		0.001223	0.003939	1339	5550000000	0.955843	4.87063	0.686198	0.23906	0.262453	0.013268
45	2	2	1	1	2	2008	0	0	0	60.67	0	0	0.596809	0.265351		0.078143	0.110234	692	566000000	1.34635	1.55372	0.262577	0.01981	0	0.187549
46	2	1	1	2	2	2008	0	0	0	74.15	5.1144	0	0.20499	0.565764	0	0.010539	0.025716	1954	19800000000	1.04541	13.9635	0.563166	-0.003085	0.178051	0
48	2	1	2	2	2	2008	0	0	0	26.36	0	0	0.120805	1.24165		0.033262	0	1432	1260000000	1.45116	1.33796	1.10768	0.029081	0.039129	0.054042
49	2	2	2	2	2	2008	0	0	0	53.15	0	0	0.125214	0.679048		-0.002482	0.018784	2910	612000000	1.5266	0.771838	0.653792	0.026741	0	-0.786543
50	2	2	1	2	2	2008	15	1	14	45.62	0	0	0.272731	0.622842	0	-0.014147	0.006928	6662	5020000000	0.975189	3.64993	0.602524	0.006848	0.405079	14.9708
55	2	1	2	1	2	2008	28	11	17	10.92	0	0.02	0.192939	0.579139	0	0.013774	0.041558	1122	1400000000	1.33016	1.77843	0.550492	0.039968	0.128263	1.77182
56	2	1	1	1	2	2008	0	0	0	13.7	0	0.09	0.125243	0.868018		-0.044265	-0.116474	284	1130000000	1.72683	29.8027	0.868018	-0.037828	0.371184	0
58	2	2	1	2	2	2008	0	0	0	30.24	0	0	1.60576	0.159973		0.03513	0.037433	744	1580000000	0.942861	4.96642	0.159902	0.015103	0	0.016444
59	2	2	2	2	2	2008	0	0	0	51.14	0.8707	0	1.61258	0.664178		0.022958	0.063913	7505	16800000000	1.00294	4.56902	0.640793	0.048501	0.405079	0
60	2	2	2	2	2	2008	0	0	0	31.73	10.8955	0	0.341127	0.547929		0.051193	0.112211	9005	7920000000	1.36831	1.06426	0.498024	0.011022	0.126263	0.461398
61	2	2	1	2	2	2008	0	0	0	21.52	30.8339	0.67	0.712793	0.526624		0.020419	0.018672	4332	6150000000	1.35835	4.8083	0.446161	0.049593	0.049146	0.140515
62	2	1	1	2	2	2008	0	0	0	45.95	0	0	0.775871	0.334035		0.015574	0.034347	11955	2050000000	0.976706	1.14199	0.332836	-0.009623	0	0.07155
63	2	2	1	2	2	2008	463	48	412	35.52	27.9512	0.04	0.380339	0.709718	0	0.037588	0.116509	61350	50900000000	1.34923	1.14838	0.701499	0.021391	0.025411	0.292354
65	2	2	2	1	2	2008	0	0	0	58.05	0	0	0.194087	0.804504		0.014346	0.089621	598	2210000000	1.23893	1.99795	0.796744	0.065689	0.191963	0.003499
66	2	2	1	2	2	2008	20	3	17	47.82	0.15	0.01	0.275302	0.543151		0.004635	0.010061	4079	2550000000	1.13207	0.645812	0.539303	0.013821	0	0.119929
68	2	1	1	1	2	2008	0	0	0	23.39	2.87	0	0.272109	0.404632		0.006568	0.010904	798	3160000000	1.02078	1.37522	0.397693	0.047185	0.190073	0
69	2	2	1	2	2	2008	0	0	0	48.26	30.8339	0.06	0.12758	0.524246		0.083826	0.164303	4315	13900000000	1.50564	3.99548	0.504461	0.065401	0.000782	0.206657
70	2	2	2	2	2	2008	2	0	2	49.14	0	0	1.03383	0.40332		0.031201	0.053667	993	1130000000	1.13445	1.60332	0.386032	-0.00017	0.035419	0.021776
78	2	1	1	2	2	2008	0	0	0	32.54	0	0.06	0.066476	0.765	0	0.006063	0.034562	2784	2780000000	1.30261	1.25578	0.718892	0.035397	0.073446	1.70638
88	2	2	1	2	2	2008	0	0	0	67.37	6.4331	0	1.02317	0.098227		0.138129	0.149429	644	4570000000	1.12292	10.6369	0.080665	-0.037828	0.030732	0.276527
89	2	2	1	2	2	2008	2	0	2	61.36	8.1857	0	0.507393	0.145136		0.046679	0.052779	3998	5430000000	1.30483	3.58284	0.139359	-0.016047	0	0.023188
90	2	2	2	2	2	2008	0	0	0	36.35	2.23	0	0.228853	0.620921		-0.02129	-0.055094	1113	5390000000	0.895539	1.8937	0.613565	0.006156	0.055643	0.180171
96	2	2	1	1	2	2008	0	0	0	38.75	0	0	5.52406	0.077752		0.077164	0.083458	679	1680000000	1.11142	0.932749	0.07478	0.003277	0	0.183774
99	2	2	1	1	2	2008	0	0	0	46.65	0	0	1.04118	0.381204		0.040944	0.06613	603	2310000000	1.06951	3.40159	0.378659	-0.010053	0.271106	0
100	2	2	1	2	2	2008	122	10	112	12.7	1.7033	3.77	0.208825	0.769184	0	0.018994	0.125812	40150	23200000000	1.02366	0.603759	0.732179	0.006025	0.001048	0.662323
150	2	1	1	1	2	2008	0	0	0	48.01	0	0	0.558933	0.480075		0.070177	0.134826	122	1220000000	1.12351	2.4709	0.480059	-0.033105	0	-0.000994
151	1	2	1	1	2	2008	0	0	0	49.78	0	0	1.24457	0.225291		0.037856	0.04759	328	1160000000	1.08229	1.80233	0.224753	-0.014931	0	0.100551
153	1	1	2	1	1	2008	0	0	0	14.75	0	0	0.215863	0.469981		0.013039	0.021902	4735	1170000000	1.1299	1.33388	0.438817	0.020508	0	0.16761
155	1	2	2	2	1	2008	0	0	0	63.49	2.1409	0	0.207421	0.363312		0.049711	0.077192	5031	2960000000	1.12112	1.11877	0.352525	0.016562	0.083205	0.127144
156	1	1	1	2	1	2008	0	0	0	14.97	0	0	0.024236	1.68648		0.056401	0	663	353000000		0.622702	2.627	0.074106	0.097395	10.1388
157	1	1	1	2	1	2008	73	3	70	41.86	23.9152	0	0.25918	0.952653		0.0692	0.310181	18681	23000000000	1.30167	1.69984	0.771943	0.015514	0.111478	0.115611
158	1	2	1	2	2	2008	21	0	21	50.15	0	0	0.505994	0.535426	0	0.026812	0.05287	18079	4350000000	0.988617	1.44957	0.484158	0.031134	0.089951	0.15843
159	2	1	1	1	1	2008	0	0	0	38.07	12.0375	0	0.833816	0.504059		0.080464	0.1456	2153	1860000000	1.24098	2.42021	0.456378	0.038164	0.117964	0.012857
301	1	2	2	2	2	2008	0	0	0	36.69	2.0054	0	0.172731	0.394545		0.043756	0.069643	563	3810000000	1.32221	4.69248	0.353383	0.004362	0.028845	0.363175
338	1	2	2	2	2	2008	47	0	47	24.19	10.2579	0.83	0.20074	0.637281		0.082405	0.241486	32027	29300000000	1.04206	0.88348	0.613005	0.008485	0.026384	-0.056909
400	1	2	2	2	1	2008	14	6	8	29.9	30.8339	0.01	0.403807	0.505731	0	0.021695	0.017927	2649	4740000000	1.38453	1.82215	0.50229	0.084663	0.008439	0.393469
401	1	2	2	2	2	2008	1	0	1	40.78	25.6046	0	0.575054	0.521049		0.040972	0.075275	8052	12700000000	1.20775	2.78783	0.504574	0.087219	0.181662	0.164224
402	1	2	1	2	1	2008	0	0	0	26.55	30.8339	0	1.05657	0.47315		0.037778	0.07142	734	27500000000	1.10926	4.91482	0.461092	0.020268	0.193281	0.167183
403	2	2	2	2	1	2008	0	0	0	29.11	0	0	0.009898	1.00791		0.152978	0.413216	2809	1210000000		2.09878	0.854078	0.115906	0.039796	0
404	2	2	1	1	1	2008	8	0	8	29.92	0	0	0.291316	0.691148	0	0.035195	0.058835	4871	2080000000	1.116	0.675039	0.673729	0.010992	0.069752	-0.006577
407	1	1	2	1	2	2008	0	0	0	9.23	0	0.01	0.260292	0.561288	0	0.142872	0.244565	1646	2100000000	1.45914	1.16565	0.550517	0.030854	0.045013	4.45865
408	1	1	2	2	2	2008	0	0	0	23.26	0	0	0.002809	0.624949		-0.160202	-0.39273	3510	702000000	1.60664	0.777372	0.609795	0.014091	0	-0.110773
409	2	1	1	1	2	2008	1	0	1	27.66	0	0	0.071051	0.199005		0.042097	0.051965	25	153000000	6.10214	4.28737	0.189893	0	0.001374	-0.432776
410	1	2	1	1	2	2008	6	0	6	42.09	4.1284	0	0.016407	0.870741	0	0.004536	0.016642	12263	9330000000	1.07407	1.42517	0.851519	0.022061	0.004288	-0.016563
411	2	2	1	1	2	2008	0	0	0	21.35	0	0	0.218944	0.824635		0.027556	0.141343	578	1470000000	1.31825	0.35901	0.808319	0.008655	0	0.019137
413	1	2	1	2	2	2008	0	0	0	51.74	0	0	0.128873	0.358845		0.012052	0.0166	660	406000000	1.89553	1.98019	0.347825	0.004153	0	0
415	2	2	1	2	1	2008	0	0	0	18.29	0	0	0.056428	0.70267		-0.081617	-0.254868	1285	1090000000	1.61075	4.60414	0.654681	0.892548	0.072376	-0.04164
416	1	2	1	1	2	2008	0	0	0	22.56	0	0	1.27802	0.206843		-0.00035	-0.01893	91	837000000	2.19162	1.33094	0.194119	-0.009098	0	-0.042746
417	1	2	1	1	1	2008	0	0	0	23.93	28.0053	0.01	0.505252	0.68541		0.05654	0.13725	6886	3340000000	1.40739	0.662356	0.644616	0.004198	0.003899	0.064452
419	1	2	1	1	1	2008	0	0	0	45.43	0.85	0.06	0.30772	0.660529		0.021019	0.051585	2786	2310000000	1.11204	1.27477	0.609326	0.009934	0.129983	0.097087
420	1	2	2	1	1	2008	0	0	0	20.74	0	0	0.085773	0.606026		-0.160503	-0.409326	4396	2350000000	0.957474	1.31671	0.588252	0.025853	0.094785	0.052743
421	1	2	2	1	2	2008	0	0	0	30.06	0	0	0.134882	0.731709		0.020331	0.089195	4029	2980000000	1.05441	1.69142	0.66825	0.00565	0.03565	0.01418
422	1	2	2	1	1	2008	2	1	1	16.2	29.829	0	0.067339	0.768527		0.036073	0.134093	2339	11300000000	1.08301	1.58565	0.722692	0.03935	0.20607	2.18809
423	1	2	2	2	2	2008	8	0	8	23.12	30.8339	0	1.58624	0.24473		0.156425	0.204263	2687	1890000000	3.28133	1.12291	0.234181	-0.012596	0	0.01289
425	1	2	1	2	2	2008	16	0	16	33.912	23.2587	0	0.198169	0.665615		0.027994	0.087967	4736	3640000000	2.36883	1.08468	0.637826	0.003025	0	14.9708
426	1	2	1	2	1	2008	0	0	0	45.1	0	0.02	0.14398	0.60582		-0.05768	-0.113005	390	2380000000	0.995245	7.3301	0.488947	0.140477	0.266683	0.091976
428	1	2	1	1	1	2008	0	0	0	47.95	5.74	0	0.163355	0.620315		0.042294	0.110131	1018	3140000000	1.10279	3.47876	0.589695	0.070425	0.107743	-0.008686
429	2	2	1	2	2	2008	0	0	0	40.6	0.343	0	0.346142	0.48046		0.064972	0.119376	1369	7260000000	1.01316	7.75279	0.475639	0.126299	0.323292	0.115985
430	1	1	1	1	1	2008	0	0	0	24.46	0	0	0.004061	1.46575		-0.107107	0	895	317000000	1.99071	3.6328	1.09653	0.494047	0	0
488	1	2	2	2	2	2008	11	1	10	18.89	12.2509	0.31	0.327945	0.491067		0.047892	0.087714	17163	26300000000	0.863664	1.69351	0.466842	0.006411	0.152826	-0.249065
498	1	2	2	2	2	2008	0	0	0	36.98	0	0	1e-05	1.68648		0.012174	0	3184	741000000		18.3824	1.88951	0.892548	0	0
501	1	2	1	2	1	2008	0	0	0	18.42	19.8876	0	0.460703	0.726555		0.053026	0.141534	12117	5180000000	1.16635	0.781048	0.70319	0.005738	0.103174	0.275746
502	1	1	1	1	2	2008	0	0	0	22.65	0.43	0	0.163147	0.606376		0.070534	0.235144	101	799000000	1.93304	1.71111	0.606376	-0.015216	0	0
503	1	2	1	2	2	2008	0	0	0	25.91	1.3217	0	0.583574	0.220307	0	0.003491	0.004194	1106	1630000000	1.86737	5.69402	0.192152	0.015558	0	0.047609
504	1	2	1	1	2	2008	0	0	0	25.58	0	0	0.128388	0.867553		-0.316974	-0.611389	180	537000000	1.68536	2.71718	0.481551	0.033535	0	-0.049534
505	1	2	2	1	2	2008	0	0	0	26.08	0	0.01	0.0533	0.89654		-0.081812	-0.643262	33	975000000	2.30549	9.57958	0.866267	0.346909	0.161005	0.000589
506	1	1	1	1	1	2008	0	0	0	47.09	0	0	0.023823	0.858397		0.062018	0.413216	366	3220000000		3.59502	0.858397	0.275943	0.066646	0
507	2	2	1	1	2	2008	0	0	0	16.4	3.612	0	0.399713	0.340496	0	0.049616	0.073966	786	1740000000	1.05451	1.0235	0.328355	0.018671	0.005735	0.194841
509	1	1	2	1	1	2008	0	0	0	25.17	0	0	0.017039	1.11696		-0.216957	-1.34071	2703	661000000	1.66282	1.65222	0.957424	0.053125	0	2.27028
510	1	2	2	1	1	2008	0	0	0	9.45	0	0	0.081034	0.597416		-0.024409	-0.058484	3464	2670000000	1.13267	1.32347	0.578799	0.022721	0.039686	-0.019331
513	2	1	2	2	2	2008	21	0	21	25.33	15.6439	0	0.558402	0.408528	0	0.024936	0.029279	4241	2920000000	1.70002	1.42026	0.372558	-0.001168	0.034441	0.326368
514	1	2	1	1	1	2008	0	0	0	74.98	0.583	0	1.23238	0.392574		0.040987	0.065268	84	3080000000	1.07419	7.45771	0.316078	0.061105	0.189597	0.182036
516	1	1	1	2	1	2008	0	0	0	20.34	7.5188	0	0.459842	0.642183		0.040386	0.09913	1544	1750000000	1.12033	0.858995	0.598935	0.009101	0.104419	-0.002323
517	2	1	1	2	2	2008	0	0	0	27.29	0	0	0.073372	1.68648		-0.412568	0	25	153000000		0.557272	4.85681	0.892548	0	0
518	1	1	2	1	2	2008	1	0	1	12.46	0.055	0	0.802614	0.113447		-0.181561	-0.202999	365	776000000	2.73851	4.32565	0.107216	-0.0002	0	3.71727
519	1	2	1	2	1	2008	2	0	2	20.6	0	0	0.246231	0.267781		-0.058988	-0.082627	1504	466000000	1.2261	1.58572	0.252087	0.011773	0	0.008194
520	1	2	1	1	1	2008	0	0	0	27.27	1.95	0	0.292854	0.729061		0.013966	0.050652	10276	5750000000	1.15502	2.14717	0.72901	0.048654	0.348389	0.071828
521	1	2	1	1	1	2008	9	0	9	10.25	0	0	0.148967	0.822873	0	0.007562	0.02422	3493	3390000000	1.00686	0.781911	0.682342	0.011664	0.005663	0.01303
523	2	2	1	1	2	2008	10	0	10	45.425	0	0	0.426785	0.345034		0.008935	0.011743	634	672000000	1.14861	0.653219	0.321461	0.005963	0	-0.016297
524	2	2	1	1	2	2008	0	0	0	37.19	0	0	0.480373	0.260399		0.005204	0.006909	1425	816000000	1.34561	3.04892	0.246785	0.019692	0	0.292042
525	1	1	2	1	2	2008	0	0	0	28.51	7.7319	0	0.183969	0.801061		0.012103	0.017693	2183	3140000000	1.63244	0.898508	0.756393	0.034389	0.019133	-0.039532
526	1	1	1	1	2	2008	0	0	0	12.22	0	0	0.628569	0.208478	0	-0.066699	-0.08237	55	182000000	1.75817	29.8027	0.208478	-0.035712	0	0
528	1	2	1	2	1	2008	35	0	35	44.37	14.3993	0	0.297409	0.609243	4.2	0.054528	0.128806	9419	6270000000	1.1757	0.676759	0.577239	0.00501	0.005449	0.340923
529	2	2	2	1	2	2008	0	0	0	29.68	0	0	1.10444	0.482244		0.210659	0.413216	980	1020000000		6.15449	0.411897	0.375264	0	0.67412
530	1	2	1	1	2	2008	4	1	3	21.96	0	0.01	0.34582	0.374912		0.04987	0.07687	1120	2720000000	0.877719	1.79699	0.360596	0.004772	0	0.094267
531	2	2	2	1	2	2008	0	0	0	33.56	0.8442	0	0.180894	0.712989		-0.012986	-0.077024	793	5270000000	0.985872	1.87326	0.702541	0.05406	0.311812	0
532	2	2	1	1	2	2008	0	0	0	11.2	1.17	0	0.837208	0.219937		-0.046512	-0.061439	821	894000000	2.2897	4.29187	0.192692	0.058229	0.059268	0.037389
533	2	1	2	1	2	2008	0	0	0	24.59	0	0	0.132907	0.778128		0.023583	0.099993	3500	2780000000	1.25214	0.9954	0.764149	0.041232	0.002514	0.222281
534	2	1	2	1	2	2008	0	0	0	18.68	0	0	0.884987	0.517772		0.02001	0.031805	614	1420000000	1.0786	3.97803	0.511829	0.164636	0.212196	-0.0135
536	1	1	1	2	2	2008	2	0	2	36.32	0	0	0.065276	0.749733		0.037427	0.147982	475	174000000		1.32689	0.747619	0.008414	0.030564	0.222798
537	1	2	1	2	2	2008	0	0	0	19.19	1.5933	0	0.153435	0.759211		0.010407	-0.09499	25	2740000000	1.24394	1.59402	0.758998	-0.011603	0.109495	0.082133
538	1	2	2	2	1	2008	27	0	27	41.52	27.3657	0	1.35105	0.359788		0.093886	0.148353	3498	4940000000	2.41051	0.862659	0.354562	-0.000407	0.001354	0.142684
539	2	1	2	2	2	2008	0	0	0	46.34	7.024	0	0.23502	0.557104		-0.005313	0.003434	1947	24600000000	1.0078	2.11998	0.54836	0.044854	0.210261	0.072776
540	2	1	1	2	1	2008	0	0	0	40.43	0.68	0	0.083899	0.720406		0.06629	0.250118	1141	2870000000	1.1494	3.15044	0.7204	-0.002942	0.246674	0
541	2	1	2	2	2	2008	9	0	9	13.47	1.0592	0.09	4.70764	0.077752		0.079655	0.086158	8329	2830000000	1.28528	1.64674	0.07478	0.006704	0	0.887607
543	1	2	2	2	1	2008	0	0	0	54.54	0.6413	0	0.205138	0.560526		0.000933	0.004639	4054	9090000000	0.95258	3.22279	0.541113	0.055887	0.202966	0.04196
544	1	2	1	2	1	2008	0	0	0	33.18	0	0	0.394645	0.715128		0.088119	0.142459	326	737000000	1.6523	2.87833	0.381446	0.017617	0	0.012184
545	1	1	1	1	1	2008	0	0	0	25.51	0	0	0	0.939984		0.009403	0.137037	450	353000000	2.97132	2.59035	0.931354	0.104998	0.043304	0
546	1	2	1	1	1	2008	0	0	0	13.65	0	0	0.111009	0.753383		-0.037172	-0.180119	56	566000000	2.38361	29.8027	0.744049	0.892548	0	0.462174
547	1	2	1	2	2	2008	0	0	0	19.96	0	0	0.398275	0.328589		0.03851	0.034342	949	1390000000	1.06372	3.43795	0.324883	0.034945	0	0.012584
548	1	2	1	1	1	2008	0	0	0	30.31	0	0	0.563523	0.417625		0.022337	0.028048	213	2080000000	1.13418	9.44792	0.332116	0.018404	0.01396	0.014687
550	2	2	2	2	1	2008	8	0	8	41.03	9.2454	0	0.925691	0.321564	0	0.133703	0.19364	8346	5960000000	1.07635	0.69451	0.30395	-0.006306	0.001351	0.366701
551	1	2	1	1	2	2008	0	0	0	33.7	0	0	0.387512	0.536612		0.044719	0.065088	3979	1890000000	1.04982	1.12826	0.508555	0.007329	0	0.09096
552	1	2	2	2	1	2008	0	0	0	46.95	0	0	0.005849	0.26359		0.17721	0.225255	2743	513000000	1.47558	1.26467	0.213289	0.009502	0	0
553	1	2	2	2	1	2008	0	0	0	20.02	2.2637	0	0.92059	0.493526		0.082514	0.15731	4095	2050000000	1.43664	0.924296	0.455282	0.022967	0.145188	0.836372
554	1	2	1	1	2	2008	0	0	0	24.57	0.0245	0	3.08577	0.077752		0.148948	0.159333	1172	965000000	1.92233	0.348344	0.07478	-0.00064	0	0
555	2	2	1	2	1	2008	0	0	0	21.95	0	0	2.3e-05	1.68648		0.00566	0	25	153000000	12.6265	1.60996	4.78324	0.061404	0	0
557	1	2	1	1	1	2008	0	0	0	13.23	0	0	0.044922	1.68648		-0.412568	0	187	348000000	7.26849	10.897	3.06119	0.892548	0.020767	0
558	1	1	1	1	2	2008	0	0	0	65.93	0	0	0.216035	0.751372		0.05494	0.212176	171	1950000000	1.13737	2.26503	0.736705	-0.001005	0.156657	-0.391625
559	2	1	2	2	2	2008	59	0	59	61.05	2.5914	0.23	0.075609	0.71007		0.056332	0.149866	10210	5810000000	1.11896	1.19789	0.692608	0.018129	0.039086	0.062769
560	1	1	1	2	1	2008	0	0	0	35.05	18.1155	0	0.08758	0.76704		0.010038	0.074022	4189	2480000000	1.01455	2.10583	0.764406	0.015115	0.090632	0.194181
561	1	2	1	1	1	2008	0	0	0	29.98	0	0	0.162979	1.34695	0	0.210659	0	387	294000000	4.59828	4.11256	1.24344	-0.009006	0	0.152366
563	1	2	1	2	1	2008	0	0	0	44.34	4.13	0	0.252433	0.682102	0	0.044244	0.138946	155	1550000000	1.92139	10.0696	0.681575	0.000824	0	0.10831
564	1	1	1	2	1	2008	0	0	0	19.16	0	0.01	0.904921	0.510552		0.044254	0.087975	2534	1290000000	1.1297	1.14455	0.496974	-0.003411	0	0.002123
565	1	2	2	1	1	2008	9	0	9	40.53	0	0	0.172679	0.697717		0.018944	0.058002	823	1260000000	1.36425	3.31505	0.654727	0.017465	0.227407	0.204399
566	1	1	1	2	2	2008	0	0	0	19.61	21.0201	0	0.132945	0.528067		0.064321	0.125007	652	735000000	2.40101	1.89981	0.442172	0.032922	0	0
567	1	1	1	1	2	2008	0	0	0	22.35	0	0	0.457205	0.408179		0.108592	0.183488	35	268000000	2.15855	4.01237	0.408179	0.020283	0	0
568	1	2	1	2	1	2008	10	0	10	53.52	30.8339	0	0.44015	0.333787		0.210659	0.363993	2040	5090000000	3.20438	1.34085	0.3142	-0.000861	0	0.128035
570	1	2	1	1	2	2008	10	0	10	31.43	0.49	0	0.603992	0.41445		-0.044995	-0.073172	3510	1900000000	0.943541	0.994497	0.391279	-0.00584	0.022131	0.050787
571	1	1	1	1	2	2008	0	0	0	12.16	0	0.04	0.170971	0.417401		0.035235	0.052553	5435	1840000000	1.57367	3.3719	0.385582	0.002409	0.081595	0.021884
572	1	1	1	1	2	2008	0	0	0	57.31	0.0602	0	0.692369	0.428475	0	0.000405	0.020416	4682	6300000000	0.910236	1.02862	0.378013	0.000166	0.009521	0.757651
573	2	1	1	1	2	2008	0	0	0	13.98	0	0	0.03414	0.453905		-0.04733	-0.084695	297	2430000000	0.977772	7.27468	0.441169	0.053024	0.081706	-0.417534
576	2	1	1	1	2	2008	0	0	0	19.82	0	0	0.057146	0.705815		-0.059392	-0.125077	2280	959000000	1.41664	1.4892	0.597331	0.020295	0.014416	-0.054407
581	1	2	2	2	2	2008	2	0	2	20.11	14.0933	0	0.267258	0.413968		0.044979	0.077171	5830	4600000000	0.961942	1.51581	0.406925	0.037231	0	0.300106
582	1	2	1	2	1	2008	0	0	0	28.49	1.82	0	0.072569	0.658471		0.028784	0.076155	962	637000000	1.61583	3.21982	0.617687	0.121091	0	0
584	1	1	1	1	1	2008	0	0	0	32.75	0	0	0.439467	0.380429		0.025007	0.053693	105	2810000000	0.952412	2.44791	0.374891	0.031429	0	3.05666
585	1	1	2	1	2	2008	0	0	0	28.38	0	0	0.075326	0.633115		-0.083315	-0.222129	720	847000000	1.92832	1.63606	0.629292	0.041064	0	-0.213674
586	1	1	1	1	1	2008	0	0	0	22.96	0	0	0.12168	0.833437		-0.237963	-1.21404	773	510000000	1.9165	1.2356	0.76967	0.029656	0.019423	-0.096106
587	1	1	1	1	1	2008	0	0	0	32.1	0	0	0.000477	1.68648		-0.412568	0	1192	338000000	2.28373	3.06955	1.77271	0.518653	0	0
589	2	2	2	1	1	2008	10	0	10	33.36	0	0.01	0.14046	0.704053		0.012152	0.042429	7763	4020000000	0.986455	0.918604	0.69736	0.024068	0.141547	0.661862
590	1	2	2	1	1	2008	4	0	4	18.01	0	0	0.019843	0.601272		0.03475	0.063867	2139	586000000	1.95468	2.47836	0.455904	0.059535	0.023878	0.162573
591	1	2	2	2	1	2008	0	0	0	54.73	0	0	0.247907	0.830342		0.010773	0.063353	3279	1980000000	1.13446	0.566169	0.787047	0.004082	0.003743	0.012217
592	1	1	1	1	2	2008	0	0	0	54.8	0	0	0.122494	0.444291		0.085397	0.161041	865	962000000	1.20479	3.39455	0.438407	-0.021511	0.039483	-0.082872
593	1	1	2	1	1	2008	0	0	0	23.14	0	0	0.243224	0.675031		0.005169	0.014641	1616	589000000	1.73761	2.09629	0.651313	0.06849	0.263972	0.135128
595	1	2	1	1	1	2008	3	0	3	37.78	0	0	0.058782	0.489177		0.024533	0.04642	4388	927000000	1.61564	2.00792	0.474603	0.041034	0.002869	0
596	1	2	1	2	1	2008	25	0	25	61.15	0	0	0.454913	0.445061		0.022688	0.039296	3790	1520000000	1.12434	1.10198	0.418873	0.00467	0.016452	0
597	1	2	2	2	2	2008	1	0	1	52.44	18.2022	0	0.233439	0.673187	0	0.087217	0.227742	7573	4100000000	1.30947	0.89028	0.616339	0.029216	0.001462	0.000315
598	1	2	1	2	1	2008	0	0	0	27.08	0	0	0.100449	0.717593	0	-0.006373	-0.014482	3272	2060000000	1.18838	0.869207	0.630833	0.02347	0.017005	0
599	1	2	2	1	2	2008	0	0	0	20.31	1.69	0	0.158138	0.712446		-0.082663	-0.279491	8892	3960000000	1.04887	0.911856	0.703063	0.012026	0.088444	0.07608
600	1	2	2	2	2	2008	0	0	0	55.01	1.3656	0	0.056542	0.621661		0.007531	0.01663	680	10100000000	1.01694	2.33579	0.603695	0.05748	0.277219	0.032312
601	2	2	2	2	2	2008	0	0	0	9.27	0	0.02	0.20721	0.626818		-0.015192	-0.029469	5111	8240000000	0.940119	3.66847	0.617894	0.100045	0.405079	-0.786543
603	2	1	2	2	2	2008	0	0	0	23.32	0	0	0.893109	0.885019		-0.021138	-0.044617	620	161000000		10.1923	0.526224	0.029937	0	0
605	1	1	1	1	2	2008	0	0	0	55.75	0	0	0.018575	0.829087		-0.195952	-0.429182	125	153000000	3.2896	3.57285	0.501994	6.9e-05	0	0
606	1	1	1	1	1	2008	0	0	0	19.57	1.7	0	0.208195	0.463961		0.013116	0.028161	1218	894000000	1.25639	1.81067	0.442906	0.024066	0.131889	11.7828
607	1	1	1	1	1	2008	0	0	0	23.52	0	0	0.160297	0.766387		0.008541	0.008223	78	2770000000	1.13693	0.968743	0.683638	0.033418	0.107146	0.06055
608	1	1	1	1	1	2008	0	0	0	29.12	0.9469	0	0.206754	0.638686		0.013919	0.01603	576	5690000000	0.971238	3.75634	0.634051	0.008547	0.155813	0.630244
609	1	1	1	1	2	2008	0	0	0	24.82	0.214	0	2.6273	0.214981		0.133501	0.17232	108	1040000000	1.92388	1.58388	0.213445	-0.000972	0	0.05099
610	1	2	1	1	1	2008	0	0	0	32.3	0	0	0.256309	0.466392		0.014595	0.02747	2599	726000000	1.21328	2.43417	0.419143	0.00687	0	-0.013454
611	1	1	1	1	1	2008	0	0	0	33.43	4.04	0	0.64294	0.144054		0.02496	0.039714	352	866000000	1.32762	3.23561	0.136436	0.038772	0	0.004904
612	1	2	2	2	1	2008	1	0	1	29	7.1736	0	0.493336	0.561361		0.08241	0.182541	4362	4040000000	1.25697	0.670778	0.548336	0.015746	0.263036	1.23143
613	1	1	1	1	2	2008	0	0	0	16.48	0	0	0.140743	0.427637		0.003265	0.004821	268	153000000	3.51557	3.81271	0.32279	0.016864	0	0
615	1	1	1	1	1	2008	0	0	0	21.22	0	0	0.194888	0.491017		-0.156732	-0.285102	3001	1050000000	1.05212	1.73894	0.448769	0.021753	0	0.040563
616	1	1	1	1	2	2008	0	0	0	20.52	21.4764	0	0.355676	0.50275	0	0.052394	0.108556	684	5110000000	0.976816	4.88015	0.502572	0.040958	0.133665	5.80358
617	1	2	1	2	2	2008	0	0	0	60	1.7241	0	0.112742	0.634491	0	0.051342	0.132136	2119	2040000000	1.18964	1.60628	0.613095	0.024624	0	0.179764
619	1	2	2	1	1	2008	0	0	0	32.07	7.415	0	0.419167	0.333236		0.031578	0.043629	1232	2760000000	0.980674	0.640706	0.324023	0.009998	0.03075	0
620	1	2	1	1	1	2008	0	0	0	28	0	0	1.10081	0.393833		0.099703	0.164481	25	153000000			0.393833	0	0	0
622	1	1	1	1	1	2008	0	0	0	28.99	0	0	0.037766	1.68648		0.016592	0	236	270000000		2.50796	1.3729	0.106104	0	0
623	1	1	2	2	1	2008	0	0	0	24.77	24.0087	0.04	1.03044	0.113435	0	0.153388	0.17786	29	5780000000	1.83225	6.22701	0.109864	0.01787	0	0.233117
625	1	2	2	2	1	2008	463	1	412	45.55	1.1539	0	0.208726	0.502468	0	0.001167	0.003209	8691	15400000000		1.14896	0.498392	0.003377	0	0.123098
626	1	2	1	2	2	2008	0	0	0	37.08	0	0	0.2839	0.821592		0.006178	0.012098	320	2000000000	1.10962	0.348344	0.813949	-0.002866	0	3.01489
627	1	1	1	2	1	2008	0	0	0	23.78	0	0	0.948039	0.280961		0.003732	0.005571	1611	1980000000	1.25366	2.17701	0.235789	0.02072	0.080828	0.073922
628	1	2	1	1	1	2008	0	0	0	22.27	0	0	0.258684	0.975206	0	0.005028	0.078009	1213	1890000000	1.25766	1.73715	0.93397	0.042782	0.015852	0.037407
629	1	2	2	2	1	2008	111	2	109	38.93	8.4056	0	0.246622	0.492897		-0.015548	-0.036357	21012	25400000000	1.61957	0.901813	0.492897	0.013717	0.071981	0.021812
630	1	2	2	2	1	2008	0	0	0	56.92	1.7448	0	0.163379	0.677037		0.033166	0.109633	14883	19300000000	1.03914	0.516238	0.644369	0.017104	0.133746	-0.062953
631	1	1	1	2	1	2008	0	0	0	14.35	0	0	0.000332	0.883389		0.210659	0.413216	25	292000000			0.883389	0	0	0.101114
632	1	2	1	1	2	2008	0	0	0	22.45	0	0	0.135447	0.801206		0.003462	0.01956	545	3140000000	1.12068	1.10262	0.801206	0.019501	0.062962	-0.055388
633	1	1	2	1	2	2008	0	0	0	31.97	0	0	0.126129	0.448634		-0.014193	-0.036751	601	516000000		2.72363	0.432581	0.024593	0.13788	-0.033372
635	1	2	2	1	1	2008	1	1	0	21.91	3.6083	0	0.063816	0.827282		0.01992	0.107208	3535	3980000000	1.09783	1.96366	0.806885	0.070054	0.323732	0.328739
636	2	2	1	2	2	2008	34	3	31	18.25	0.0477	0	0.472876	0.400771		-0.149415	-0.243494	7483	2900000000	1.01136	1.50364	0.374641	0.044142	0	-0.716703
637	2	1	2	1	2	2008	0	0	0	29.5	0	0	5.52406	0.077752		0.015835	0.01613	1075	705000000	1.92143	0.348344	0.07478	-0.000574	0	0.050218
638	1	1	1	1	2	2008	0	0	0	42.86	0	0	0.047406	0.89959		0.121248	0.413216	96	677000000		1.80607	0.893154	0.00402	0	0
639	1	1	2	2	1	2008	0	0	0	20.91	0	0	0.528773	0.463871		0.005309	0.00523	582	261000000	2.16665	2.45463	0.461998	0.076253	0	0
650	2	1	2	2	1	2008	0	0	0	61.06	8.9604	0	0.97676	0.407898		0.160257	0.229584	1176	438000000	2.36298	0.499511	0.301966	0.006092	0	0
651	2	2	2	2	2	2008	404	18	386	22.58	30.8339	0.58	0.138545	0.762861		0.065168	0.26787	22141	30600000000	1.39227	0.727171	0.75164	0.00335	0	8.9713
652	1	2	1	2	2	2008	0	0	0	33.57	4.3282	0.03	0.324647	0.620489		0.044636	0.06817	759	6460000000	1.81906	2.23334	0.614253	0.098109	0.049948	0.230382
655	1	2	2	1	2	2008	0	0	0	51.83	2.5599	0	3.37987	0.122277		0.210659	0.308838	1932	1380000000	1.64314	1.32779	0.095427	0.011882	0.001175	0
656	1	1	1	2	1	2008	0	0	0	18.03	0	0	1.90845	0.077752		0.018667	0.023255	25	441000000	1.89161	29.8027	0.07478	-0.037828	0	0.036741
657	1	2	2	2	2	2008	0	0	0	35.28	0	0	0.542351	0.259555		-0.031372	-0.031144	1666	446000000	1.74009	0.348344	0.257527	0.014677	0	0
659	2	1	1	1	2	2008	0	0	0	29	4.3615	0	0.097194	0.512747		0.019104	0.025141	957	4900000000	1.05632	1.6033	0.491646	0.063334	0.215412	0.05684
661	1	2	2	2	1	2008	0	0	0	26.58	1.34	0	0.142653	0.68468		0.03303	0.055394	2187	1550000000	1.31466	1.92441	0.630745	0.075886	0.13868	-0.108361
662	1	1	1	1	1	2008	0	0	0	15.36	1.95	0	0.526703	0.275062		0.004098	0.008395	909	1310000000	1.05971	2.81427	0.268611	0.02206	0	0.009032
663	1	2	1	1	2	2008	0	0	0	32	3.6693	0	0.145421	0.673176		0.005397	0.006751	1461	1100000000	1.38672	2.52262	0.642828	0.053611	0.307383	-0.005444
665	1	2	1	1	1	2008	0	0	0	22.72	1.54	0	0.094418	0.743285	0	0.014328	0.048004	1276	780000000	1.22166	1.62061	0.693155	0.022439	0	0
666	1	2	1	1	1	2008	31	0	31	33.83	0	0	0.299508	0.513153	0	0.004621	0.009069	13737	6010000000	0.91045	1.62102	0.488921	0.002348	0.07871	0.242645
667	1	1	1	2	1	2008	0	0	0	15.58	15.4906	0	1.11121	0.246677		0.050704	0.067322	449	6220000000	0.989359	6.03763	0.246023	0.00186	0.052837	0.175159
668	1	1	1	1	1	2008	0	0	0	49.98	2.36	0	0.028018	0.470845		0.173645	0.346965	25	1100000000		0.386055	0.470845	-6.7e-05	0	0.955412
669	1	1	2	1	1	2008	0	0	0	17.92	0	0	0.023156	0.228256		0.005118	0.006619	316	238000000	1.59023	7.40325	0.216291	0.008321	0	0
670	1	1	1	1	1	2008	0	0	0	25.99	0	0	4.64874	0.077752		0.023168	0.012202	55	242000000		2.12435	0.07478	0	0	0
671	1	1	1	2	2	2008	0	0	0	23.9	0	0	0.129719	0.742265		0.025449	0.086894	223	2680000000	1.02965	3.19215	0.740837	0.031113	0.191029	-0.786543
672	1	1	2	2	1	2008	0	0	0	18.31	0	0	0.022599	0.951248		0.037597	0.413216	545	153000000		15.5633	0.9178	0.10987	0	0
673	1	1	1	1	1	2008	0	0	0	49.21	0	0	0.002713	1.16752		-0.357407	-1.34071	1210	251000000	2.17274	5.48708	0.847363	0.231407	0	0
676	1	1	1	2	1	2008	2	1	1	45.97	0	0	0.107252	0.666516	0	-0.01397	-0.06273	1010	1460000000	1.14018	1.88818	0.628383	0.042151	0.015052	-3e-06
677	1	2	2	1	2	2008	10	0	10	16.24	0.1541	0	0.163348	0.947797	0	-0.14243	-1.34071	9042	5830000000	1.16901	2.08596	0.891925	0.04857	0.185126	-0.786543
678	1	2	1	1	1	2008	6	0	6	28.22	0	0	0.130777	0.443246		0.016968	0.028482	2168	778000000	1.33222	1.58775	0.397866	0.013949	0	0.528239
679	1	1	1	1	2	2008	0	0	0	42.27	0.256	0	0.214178	0.813598		0.032034	0.179952	767	4860000000	1.0553	2.13173	0.808514	0.010837	0.090496	0.39685
680	1	2	1	1	2	2008	15	0	15	21.1	24.9631	0	0.509629	0.403526		0.107562	0.174346	3330	5040000000	1.4234	0.765377	0.395555	0.006142	0	0.294445
681	1	1	1	2	2	2008	0	0	0	15.46	0	0	1.67003	0.230296		-0.208974	-0.266414	95	159000000		10.4988	0.215224	0.002969	0	0.582404
682	1	2	1	1	2	2008	9	6	3	20	0.0354	0.02	1.10947	0.209161	0	0.018661	0.014378	1583	1730000000	1.54129	1.99981	0.203588	-0.0037	0	0.066004
683	1	1	2	2	1	2008	0	0	0	20.62	0	0	0.176001	0.521743		0.028136	0.083454	2607	4570000000	1.11652	2.2308	0.516746	0.077325	0.070805	1.10915
685	2	2	1	2	2	2008	0	0	0	62.12	6.0836	0	0.25765	0.24744		0.122071	0.161745	276	4500000000	1.23065	7.01143	0.23875	-0.007618	0.048796	0.24285
686	1	2	1	2	2	2008	0	0	0	30.71	0.693	0	0	0.752435		0.045402	0.181586	1283	9030000000	1.15768	8.24051	0.749557	0	0	0.386517
687	1	2	1	1	2	2008	10	2	8	53.06	0	0	0.103057	0.323188		-0.096739	-0.14004	6363	1410000000	1.2937	1.86499	0.310124	0.018198	0	0.056958
688	1	1	2	2	1	2008	0	0	0	21.386	0	0	0.011694	1.68648		-0.412568	0	25	153000000			4.85681	0	0	0
690	2	1	2	2	2	2008	0	0	0	34.87	13.9348	0.12	0.660927	0.533522		0.073278	0.150228	812	4920000000	1.93799	3.42592	0.51222	0.062668	0.405079	1.62058
691	1	2	2	1	2	2008	0	0	0	9.97	0	0	0.003977	0.795973		-0.412568	-1.23239	235	460000000	1.84274	6.50579	0.656931	0.139722	0	0.001779
692	1	2	1	1	2	2008	0	0	0	40.1	0	0	0.150168	0.660746		-0.007552	-0.01973	3505	2650000000	0.950001	2.54289	0.633365	0.020415	0.037741	-2e-05
695	1	2	1	1	2	2008	0	0	0	38.49	0	0	0.174293	0.643679		0.00306	0.005892	217	986000000	1.38875	2.00752	0.621802	0.043136	0.202909	-0.012777
697	1	1	1	2	1	2008	0	0	0	28.95	0	0	0.495127	0.494739		-0.079196	-0.153338	1235	785000000	1.17298	0.810118	0.477829	0.005896	0	-0.065092
698	1	2	2	1	2	2008	0	0	0	33.08	10.7798	0	0.172343	0.588343		0.013206	0.034851	5107	6610000000	1.01553	1.11814	0.575135	0.013801	0.152046	0
700	1	1	2	1	2	2008	1	0	1	40.13	0	0	0.053293	0.751821		0.019969	0.062892	1563	3370000000	0.996409	2.34767	0.73552	0.094302	0.05576	0.100862
701	1	2	1	1	2	2008	0	0	0	28.2	0	0	0.169366	0.679177		0.022849	0.076008	1014	2580000000	1.01128	0.385771	0.672052	0.009187	0.041044	0.127641
702	1	2	2	1	1	2008	0	0	0	27.02	0	0	0.271892	0.528069		0.023427	0.028948	1714	826000000	1.47375	0.518442	0.486804	0.019623	0	0.265549
703	1	2	2	2	1	2008	0	0	0	22.4	0	0	0.098982	0.425389		-0.045297	-0.077495	400	352000000	1.38475	1.41681	0.409854	0.016956	0	-0.786543
705	2	2	1	1	2	2008	0	0	0	22.53	0	0	0.319496	0.455718		0.01578	0.025303	1452	896000000	1.09962	0.805611	0.430919	0.007766	0	0.055078
707	1	2	1	1	1	2008	9	3	6	24.96	6.7178	0	0.135851	0.625936		0.06305	0.097038	4177	5280000000	1.02936	1.53245	0.575134	0.04716	0.243554	-0.001208
708	1	1	2	2	1	2008	0	0	0	29.95	1.4221	0	0.262525	0.487309		0.059111	0.114354	3213	3400000000	1.03179	0.453007	0.483085	0.004492	0.073565	0
709	1	2	2	2	2	2008	32	1	31	51.11	10.001	0	0.257251	0.68966		0.049686	0.146047	22605	41500000000	1.00419	0.719606	0.686328	0.008706	0.072361	0.158188
710	1	2	1	2	1	2008	0	0	0	58.86	0	0	0.379382	0.706859		0.006981	0.023006	1142	310000000	1.96298	1.08046	0.668243	0.025986	0	0
711	1	1	1	1	1	2008	0	0	0	26.635	0	0	0.258479	0.51824		0.004978	0.016048	35	708000000	1.01794	13.4536	0.474363	0.365841	0.253165	0
712	2	1	1	2	2	2008	0	0	0	26.48	0.2298	0	0.23829	0.48495		0.019822	0.040984	233	1130000000	1.53543	12.9857	0.481147	0.134455	0.238931	14.9708
713	1	2	1	2	1	2008	0	0	0	37.756	0	0	0.256137	0.618521		0.024832	0.056419	627	1230000000	1.89557	1.31126	0.561636	0.024675	0.005404	0.467845
715	1	2	1	1	2	2008	0	0	0	33.42	0.1179	0.01	0.689255	0.431352		0.046703	0.070971	3313	1340000000	1.49684	0.552387	0.341944	0.005945	0	0
716	1	1	1	1	1	2008	4	0	4	22.13	0	0	0.017755	1.07438	0	-0.058215	-0.266219	50	664000000	1.34863	1.78486	0.779987	0.055761	0	0.257123
717	2	2	2	2	2	2008	3	0	3	36.27	6.821	0	0.086427	0.682543		-0.093252	-0.282497	12242	17300000000	0.980626	0.904373	0.669902	0.009561	0.226618	0
718	1	1	1	2	1	2008	0	0	0	27.75	4.7064	19.73	0.099381	0.690962		0.089156	0.268128	542	6380000000	1.22699	2.79209	0.689238	0.002592	0.03134	0
719	1	2	1	2	1	2008	0	0	0	28.99	1.08	0.01	0.020207	1.51418		0.210659	0	3007	153000000			1.15707	0	0	0.815798
720	1	2	1	1	2	2008	0	0	0	18.54	0	0	0.138995	0.82584		-0.062614	-0.358403	1340	5700000000	1.16857	2.67747	0.817531	0.079702	0.370274	0.039014
721	1	2	1	1	1	2008	0	0	0	26.31	0	0	0.246585	0.64963		0.016463	0.037938	5658	888000000	1.2922	1.63123	0.585069	0.036558	0.042803	0.00374
722	1	2	2	1	1	2008	0	0	0	20.69	0	0	0.267261	0.587557		-0.040351	-0.112231	563	2100000000	0.960593	3.47834	0.581618	0.097292	0.233899	-0.212958
723	1	1	2	2	2	2008	0	0	0	29.73	0.79	0	0.171493	0.584997		0.076742	0.184824	767	1230000000	1.33359	0.716687	0.584997	0.011026	0	0
725	1	2	1	2	2	2008	98	7	91	23.68	0.1797	0	0.837007	0.548061	0	-0.071499	-0.136034	9661	13900000000	0.972339	1.6728	0.518059	0.011582	0.210466	-0.522261
726	1	1	2	1	2	2008	20	2	18	12.4	7.7681	0.06	0.380411	0.483762		0.072592	0.144849	16755	7090000000	1.13408	1.8083	0.466854	0.019705	0.042092	0
727	1	2	1	2	2	2008	0	0	0	25.77	0	0.01	0.117407	0.550726	0	0.013829	0.006246	1690	1170000000	1.31716	1.84076	0.536232	0.060406	0	-0.09552
728	1	2	1	2	2	2008	0	0	0	31.59	0.3197	0	0	0.600789		0.043764	0.110296	1414	11900000000	1.1786	10.2245	0.599736	0	0	0.454396
729	1	2	1	2	2	2008	0	0	0	56.48	25.94	0	0.248499	0.320276		0.046555	0.066629	29805	11600000000	1.27093	1.40876	0.303705	0.018208	0.007747	0.418586
731	1	2	2	1	1	2008	0	0	0	14.42	18.8344	0	0.468515	0.588667		0.041812	0.123253	2133	3880000000	1.27313	1.12919	0.532297	0.014789	0.170781	0.097015
732	1	1	1	2	2	2008	7	1	6	12.73	0	0	0.21183	1.68648		0.210659	0	1281	445000000		0.558811	1.84299	0.044591	0.14582	0.148007
733	2	2	1	2	1	2008	0	0	0	36.13	0	0	0.685785	0.286245	3.46	0.012625	0.012904	6693	2980000000	0.861354	1.46192	0.285428	0.015236	0.030245	0.069604
735	1	1	1	2	2	2008	0	0	0	10.31	0	0	0.349294	0.319989		0.041428	0.054502	2556	2120000000	1.49873	2.63941	0.25833	0.016631	0.041142	0.505698
736	1	2	1	1	1	2008	0	0	0	54.19	0	0	0.054571	0.3987		0.064717	0.115328	67	1890000000	1.05413	29.8027	0.398699	0.892548	0.066013	0.272388
737	1	2	2	1	1	2008	5	0	5	26.43	0	0	0.066969	0.652546		0.02102	0.0051	6444	4090000000	1.11202	1.42004	0.589952	0.026593	0.020299	0.538584
738	1	2	1	2	1	2008	0	0	0	53.85	0	0	0.050769	0.291319	0	-0.095906	-0.130766	882	562000000	2.06158	1.56281	0.255983	0.005535	0	0.047797
739	1	1	2	2	2	2008	0	0	0	20.75	0	0	0.308625	0.644104		0.014935	0.039128	3290	1740000000	1.14041	1.3924	0.558839	0.03438	0.034461	0
750	1	2	1	2	1	2008	0	0	0	41.34	0	0	0.004655	0.659239		-0.113655	-0.259925	1393	526000000		5.12457	0.559724	0.060301	0.011134	-0.069437
751	1	2	2	1	2	2008	2	0	2	38.17	0.3696	0	0.012057	0.946266	0	-0.134632	-0.568213	11648	7280000000	1.11676	1.18819	0.75859	0.039736	0.075935	2.52663
752	1	1	1	1	1	2008	0	0	0	29.41	0	0	1.24217	0.276988		0.048382	0.040492	507	1080000000	1.0453	3.81059	0.267097	0.030112	0.106303	-0.008727
753	1	2	1	1	2	2008	0	0	0	16.23	0	0	0.745015	0.789545		0.028439	0.083307	721	1150000000	1.27537	1.54106	0.591048	0.075218	0.353379	0.557702
755	1	2	1	1	1	2008	0	0	0	27.79	12.0621	0	0.133841	0.504451		0.002952	0.006364	2951	4330000000	1.00752	1.63858	0.499436	0.027447	0.07892	0
756	1	2	2	1	2	2008	6	0	6	35.7	0	0	0.273915	0.32898		0.018352	0.023372	4992	2160000000	1.02976	1.03089	0.312127	0.000849	0	0.054388
757	1	1	1	1	1	2008	0	0	0	23.59	0	0	0.010983	1.68648	0	-0.144774	0	1639	830000000		2.61143	1.88444	0.264876	0	-0.067474
758	1	2	2	2	2	2008	0	0	0	33.34	5.8377	0	0.256168	0.716376		0.029987	0.06576	9122	8340000000	1.05882	1.68824	0.628432	0.033025	0.097868	0.030711
759	1	2	1	1	1	2008	0	0	0	10.12	30.8339	0.01	0.273424	0.646156		0.04138	0.109933	19474	4150000000	1.84335	0.479444	0.619008	0.006032	0.057708	-0.123794
760	1	1	1	1	1	2008	0	0	0	18.51	0	0	0.050509	0.683216		-0.171424	-0.537083	582	569000000	1.49734	1.13489	0.668086	0.03374	0	-0.465897
761	1	2	2	2	2	2008	18	2	16	74.98	0.9636	0	0.124596	0.516335		0.005045	0.010431	25949	32700000000	0.959396	0.845487	0.516335	0.007752	0.061687	0
762	1	2	1	2	1	2008	0	0	0	17.69	6.2431	0	0.267371	0.426444		0.054793	0.081532	1897	1030000000	2.06994	2.03693	0.418098	0.037329	0.131426	-0.045932
766	1	1	1	1	1	2008	0	0	0	27.22	0	0	0.051001	0.402452		0.021168	0.031006	1804	812000000	1.77335	5.077	0.317289	0.000401	0	0
767	1	2	2	2	1	2008	0	0	0	36.24	0.61	0	0.085345	0.793997		-0.092064	-0.432497	2510	10400000000	1.12091	3.07654	0.785633	0.202045	0.305001	-0.071265
768	1	2	1	2	1	2008	0	0	0	57.07	5.8417	0	0.938966	0.326696	0	0.0288	0.044168	14580	13900000000	1.10401	1.48981	0.322158	0.012466	0	0.1029
776	1	1	1	2	1	2008	0	0	0	46.76	1.8102	0	0.402783	0.272217		0.036005	0.047336	270	351000000		5.99285	0.239382	0.005347	0	0
777	1	2	1	1	2	2008	4	0	4	27.53	0.1996	0	0.961081	0.286147		0.044915	0.065654	797	816000000	2.28599	1.44041	0.277993	0.004013	0	0.179269
778	1	2	2	2	2	2008	4	0	4	49.35	9.7497	0.02	0.306846	0.553914		0.051692	0.10138	14756	14300000000	1.00307	0.697907	0.545471	0.008062	0	0.156686
779	1	2	1	1	1	2008	0	0	0	14.12	0	0	0.817284	0.564118		0.047956	0.098238	2328	611000000	1.5166	2.26791	0.511841	0.02124	0	0
780	1	2	1	1	1	2008	0	0	0	61.42	0	0	0.886989	0.469016		0.170338	0.259113	11334	3640000000	1.24005	1.38953	0.34261	0.017538	0	0
782	2	1	2	1	2	2008	6	1	5	20.23	0	0	0.143372	0.525083	0	-0.095524	-0.190888	2327	1770000000	1.03425	0.578915	0.516394	0.00424	0.05494	0.042014
783	1	1	1	2	2	2008	0	0	0	16.03	0.3572	0	0	0.74791		0.03857	0.152416	2921	18200000000	1.28333	12.4034	0.746943	0	0	0.208786
785	1	2	1	2	1	2008	0	0	0	45.8	3.5	0.01	0.300959	0.765966		0.01196	0.069743	7302	2380000000	1.13739	0.752944	0.746617	0.01723	0.11632	0.082028
786	1	2	2	2	2	2008	29	7	22	52.4	0	0	0.205639	0.583903		0.058193	0.123733	2620	5010000000	1.03516	2.00562	0.545229	0.047726	0.078093	0.52147
788	1	2	2	1	1	2008	3	0	3	41.16	0	0	0.148219	0.744016		0.01682	0.048228	2345	801000000	1.58929	1.45036	0.605379	0.045995	0.06177	0.052743
789	2	2	2	2	1	2008	0	0	0	50.5	0.2	0	0.093242	0.632254		0.024149	0.049153	3764	3900000000	1.01471	2.03107	0.5661	0.052357	0.104439	0.133292
790	1	1	2	1	1	2008	0	0	0	27.88	8.7111	0	0.243723	0.519371		0.006334	0.012974	1019	784000000	1.60209	2.1584	0.471341	0.019651	0	0.018846
791	1	2	2	1	1	2008	1	0	1	44.27	0	0	0.16089	0.652879		0.026387	0.07723	586	785000000	1.20498	3.58847	0.56628	0.0328	0.067509	-7.2e-05
792	1	2	2	2	1	2008	0	0	0	30.6	30.8339	0	0.874256	0.370383		0.210659	0.413216	1528	8030000000	3.45497	1.97315	0.37013	0.029266	0.092843	-0.150004
793	1	2	1	1	2	2008	0	0	0	20.31	1.9454	0	2.09401	0.22984		0.092124	0.078844	9253	3610000000	1.31883	1.28257	0.221808	0.021359	0.075495	0.235779
795	1	1	2	1	1	2008	0	0	0	30.67	0	0	0.27306	0.89775		-0.133081	-0.84645	2553	1420000000	1.21495	2.47564	0.842777	0.034864	0	0.097411
796	1	2	1	2	1	2008	0	0	0	17.38	0	0	0.294794	0.615369		0.007234	0.015073	3677	890000000	1.32251	1.05529	0.567482	0.002808	0	-0.017085
797	1	2	1	1	2	2008	0	0	0	31.5	0.77	0.01	0.137571	0.822034		0.014003	0.038164	620	4590000000	1.00781	2.8525	0.740752	0.077516	0.129564	0.061288
798	1	2	1	1	2	2008	0	0	0	25.36	0	0.01	1.00204	0.432961	0	-0.044794	-0.031397	556	1240000000	1.27936	4.09018	0.421841	0.046698	0	0.016801
799	1	2	1	2	1	2008	12	0	12	32.15	0	0	0.146957	0.512295		0.035423	0.066591	658	1160000000	1.36905	3.55683	0.467706	0.014695	0.004606	-0.007512
800	1	2	2	2	1	2008	0	0	0	53.03	24.5196	0	0.484911	0.359902	0	0.108488	0.165601	7297	10100000000	1.23498	0.500352	0.346658	-0.001909	0	0.138849
801	1	2	1	1	1	2008	0	0	0	48.3	0	0	0.100804	0.725504	0	0.023158	0.085484	2914	557000000	1.4859	0.486417	0.719654	0.011436	0	0.083706
802	1	1	1	1	2	2008	0	0	0	36.37	0	0	0.053821	0.723671		-0.055229	-0.118678	1619	560000000	1.44412	3.58156	0.542586	0.069769	0.104101	-0.786543
803	1	2	2	1	1	2008	0	0	0	23.51	0	0	0.032826	0.486247		0.02424	0.052697	280	222000000	1.88036	3.57835	0.403274	0.013482	0	0.001191
806	1	2	2	1	1	2008	0	0	0	15.55	0	0	0.064091	0.703665	0	-0.05676	-0.183294	2695	3270000000	1.09737	1.86322	0.657398	0.067751	0.088751	-0.075698
807	1	2	2	2	1	2008	16	1	15	49.02	4.0003	0	0.807774	0.54231	0	0.002887	0.024223	3659	7430000000	1.08816	1.20658	0.535202	0.02756	0.20103	0.901824
809	1	1	1	1	1	2008	0	0	0	38.7	0	0	0.334491	0.537925	0	0.013467	0.024672	430	243000000	3.00971	1.94643	0.446523	0.06881	0	0
810	1	1	1	2	1	2008	0	0	0	50.99	0	0	0.148289	0.588217		0.024879	0.040828	8032	1070000000	1.04822	1.28631	0.553985	0.026254	0	0.232765
811	1	1	1	1	2	2008	8	0	8	23.79	0	0.01	0.075669	0.64534		0.015138	0.068144	1644	1550000000	1.14393	1.31707	0.608236	0.029286	0.019299	0.129896
812	1	1	1	1	1	2008	0	0	0	16.61	0	0	0.281858	0.438828		0.023078	0.036709	535	1010000000	1.29438	1.88298	0.393093	0.022359	0.059196	-0.201791
813	2	2	2	2	1	2008	0	0	0	28.58	0	0	1.24487	0.117457		0.004001	0.004836	1476	542000000	1.39879	1.42106	0.116463	0.044748	0	0
815	1	2	2	1	1	2008	0	0	0	27.13	6.7671	0	0.065058	0.697022		0.022186	0.072174	3746	3200000000	0.978666	2.60007	0.697021	0.072833	0.1982	0.077867
816	1	1	1	1	2	2008	23	0	23	40.43	4.5957	0	0.108237	0.635212	0	0.029657	0.071413	3131	2870000000	1.33077	1.41075	0.590014	0.017429	0.033176	0.176599
818	1	2	2	2	2	2008	0	0	0	60	0	0	0.089772	0.82241		-0.064382	-0.244347	6045	3670000000	1.0243	2.01527	0.736514	0.061765	0.056147	0
819	1	2	2	1	1	2008	0	0	0	23.46	1.03	0	3.22846	0.160945		0.18877	0.222867	551	505000000	4.1254	0.348344	0.152992	-0.008427	0	0.671975
820	1	1	1	1	2	2008	0	0	0	24.76	0	0	0.023216	1.68648		-0.108784	-1.30059	3188	1730000000	1.23028	7.51	0.916358	0.073493	0.025887	0
821	1	1	1	1	1	2008	1	0	1	25.7899	0	0.01	1.16116	0.164129		0.003517	0.004698	1773	1340000000	0.861354	2.57114	0.16003	-0.002844	0	-0.786543
822	1	2	1	1	2	2008	0	0	0	40.34	2.2908	0	0.167949	0.509974		0.025332	0.051992	9626	8460000000	1.01011	0.986123	0.49843	0.016217	0.070937	0.188697
823	2	2	1	1	2	2008	0	0	0	39.921	3.942	0.01	0.148625	0.416461	0	0.048319	0.075018	5264	2870000000	1.04102	1.18022	0.408258	0.032225	0.034129	0.042838
825	1	2	2	2	1	2008	173	14	159	64.24	4.1581	0	0.289638	0.676395		0.018745	0.060153	27087	65100000000	0.995548	0.783958	0.673131	0.022886	0.233793	-0.194168
826	1	1	1	2	1	2008	4	3	1	44.9	27.8339	0	0.466546	1.13396		0.048432	0.118301	509	2360000000	1.67964	4.507	0.562115	0.084931	0.228875	0
828	2	2	1	2	2	2008	0	0	0	41.54	0.0163	0	0.134222	0.410732		0.044224	0.069142	634	4170000000	1.09694	9.71259	0.360393	0.094988	0.0839	0.150984
829	2	2	1	2	1	2008	0	0	0	13.93	1.7024	0	0.592401	0.652797		0.031095	0.089935	6817	6060000000	1.16574	0.371507	0.64912	0.011356	0.012348	-0.018783
830	1	2	2	2	2	2008	3	0	3	42.53	0	0	0.209489	0.678975		0.036981	0.098794	8773	7030000000	1.1904	1.01457	0.65735	0.038922	0.269273	3.5955
831	1	2	2	2	1	2008	0	0	0	34.51	3.6599	0	0.118839	0.712747	0	-0.156318	-0.525864	3534	3190000000	1.34484	1.28984	0.702764	0.039566	0.033353	-0.011904
833	1	2	1	1	1	2008	1	1	0	25.6	1.9702	0	0.30467	0.517601		0.044458	0.087947	2339	1450000000	1.45166	1.04621	0.49171	0.011631	0	0
835	1	1	1	1	2	2008	0	0	0	16.73	0	0	0.500361	0.503821		0.1369	0.258673	905	701000000	2.08521	0.523099	0.471135	0.030063	0	0.239538
836	1	1	2	1	2	2008	0	0	0	24.43	0	0	0.146523	0.520498		0.179688	0.413216	1586	1280000000	1.28436	2.43758	0.511101	0.053652	0.043156	0.150335
837	1	2	1	1	1	2008	2	0	2	26.65	22.843	0.02	0.527875	0.416292		0.044604	0.079169	1895	1470000000	1.3515	1.35037	0.403861	0.010849	0.028385	-0.26681
838	1	1	1	1	1	2008	0	0	0	52.06	0	0	0.021141	0.449956		0.016548	0.030084	25	637000000	1.33639	4.9322	0.449926	0.011174	0	0
839	1	2	1	2	2	2008	0	0	0	41.63	8.2226	0.01	0.930793	0.496612		0.03369	0.069329	3482	10400000000	1.21471	5.45992	0.491125	0.08173	0.125081	0.112645
848	1	1	1	2	2	2008	17	0	17	42.55	30.8339	0.02	0.349698	0.592346		0.114437	0.188937	857	1010000000	2.36627	0.668586	0.405841	0.001975	0	-0.047562
850	1	2	2	1	1	2008	5	0	5	46.4	0	0.01	0.055057	0.553265		0.043132	0.097528	6557	3180000000	1.1865	2.15336	0.542048	0.036487	0.011934	0.255132
851	2	2	1	2	1	2008	0	0	0	12.42	0	0.02	0.247155	0.488783	0	0.012309	0.022027	1435	1140000000	1.54463	1.56085	0.467241	0.005066	0.009963	0.363696
852	1	2	1	1	1	2008	6	0	6	67.5	0	0	0.164621	0.403097		0.070318	0.114353	1639	1540000000	1.17365	1.15708	0.399895	0.010355	0	-0.260843
856	1	2	1	1	2	2008	31	0	31	20.73	0	0	0.01193	1.07697		-0.185336	-1.34071	8697	959000000	1.42832	2.6982	0.917245	0.063282	0	14.9708
858	1	2	1	2	1	2008	0	0	0	56.07	11.4538	0	2.90392	0.151872		0.135569	0.15911	15791	13500000000	2.56537	1.70129	0.151187	-0.00506	0	0.044412
859	1	2	2	1	1	2008	4	0	4	34.06	0	0	0.061093	0.43193		0.00252	0.004376	1105	1840000000	1.02052	1.04817	0.423855	0.036045	0.021717	0.416147
860	1	2	1	2	2	2008	0	0	0	51.56	15.7636	0	0.286524	0.650576		0.036878	0.096916	6278	6570000000	1.19542	1.26927	0.635787	0.003722	0.04719	0.839381
861	2	1	1	1	2	2008	0	0	0	69.62	1.29	0	0.10826	0.482713		0.116108	0.205778	973	1260000000	1.44351	1.4966	0.438737	0.033893	0.065631	0
862	1	2	2	1	1	2008	7	0	7	28.02	0	0	0.257027	0.846963		0.020615	0.138774	1519	1520000000	1.54387	3.83207	0.821983	0.135453	0.370303	0.007129
863	1	1	1	1	2	2008	0	0	0	22.26	0	0	0.000584	1.68648		0.016265	0	25	198000000		6.68319	4.85681	0.623917	0	0.001344
868	1	2	2	1	1	2008	11	1	10	23.48	0	0	0.392708	0.655872		0.015713	0.037869	1065	1940000000	1.0233	0.906452	0.63712	0.007231	0	0.134096
869	1	1	1	2	2	2008	0	0	0	50.4	12.0185	0	0.553615	0.361637		0.210659	0.35171	3503	4060000000	2.72516	1.17591	0.352605	-0.008586	0	0.39625
875	1	2	2	2	1	2008	1	1	0	25.58	3.8958	0	0.15041	0.599631		-0.066398	-0.166851	2504	5710000000	1.05928	3.65676	0.596012	0.042464	0.188944	-0.193762
876	1	1	2	2	1	2008	0	0	0	45.7	3.4393	0.05	0.164982	0.526645		0.041118	0.08563	9303	7030000000	1.09952	0.967285	0.499554	0.027124	0.018543	0.133144
877	2	2	2	2	1	2008	0	0	0	36.28	30.8339	0	0.154058	0.811702		0.05099	0.225888	2148	6010000000	1.22826	1.71903	0.785783	0.122415	0.279752	0.079569
878	1	2	2	2	1	2008	4	0	4	54.3	5.9404	0	0.278668	0.819107	0	-0.133843	-0.782205	9937	21700000000	1.11836	0.842749	0.795798	0.045051	0.140375	0.199354
880	1	2	1	1	2	2008	2	0	2	30.59	0	0	0.458184	0.535311		0.06896	0.133689	1351	1000000000	1.41022	0.849621	0.484177	-0.002584	0	0
881	1	2	2	2	2	2008	0	0	0	17.83	0	0.02	0.497907	0.625342		0.092273	0.150543	1645	3350000000	1.08486	1.33904	0.623726	0.039628	0.205882	-0.108674
882	1	1	1	1	2	2008	0	0	0	25.14	3.22	0	0.808568	0.253953		0.058716	0.078777	344	855000000	1.32312	2.30189	0.252319	0.004476	0	0.067448
883	1	2	2	2	1	2008	0	0	0	32.27	0	0.01	0.156137	0.789417		0.012474	0.034887	8913	4100000000	0.940273	1.0146	0.712559	0.008848	0.020701	0.112387
885	1	2	1	2	1	2008	0	0	0	58.38	0	0	0.088794	0.687504		0.07686	0.203696	364	929000000	1.27548	1.40048	0.643762	0.053969	0	0
886	1	2	1	1	2	2008	0	0	0	19.79	0	0	2.57666	0.169414		0.009099	0.011848	769	2620000000	0.992815	11.227	0.137551	-0.010844	0.005593	0.051151
887	1	1	2	2	1	2008	8	0	8	66.74	6.4909	0	0.151786	0.5795	0	0.136551	0.278152	3189	1070000000	1.4767	1.04703	0.519753	0.015581	0.022918	0.048749
888	1	2	1	1	1	2008	0	0	0	39.62	26.0032	0.01	0.233033	0.461497		0.019948	0.036268	2161	1070000000	1.33261	2.72312	0.422221	0.077967	0.069847	-0.786543
889	1	1	1	1	2	2008	0	0	0	15.26	0	0	0.215127	0.597307		0.002362	0.005227	1882	1580000000	1.39598	1.46857	0.559242	0.03266	0.009488	0
890	1	1	2	1	2	2008	1	0	1	20.66	0	0.01	0.335299	0.620721		-0.005633	0.010306	2812	3050000000	0.940136	1.44486	0.604375	0.062889	0.027831	1.39263
892	1	1	1	1	1	2008	0	0	0	14.01	0	0	0.007007	1.68648		0.210659	0	25	153000000		4.62941	4.85681	0.892548	0	0
893	2	1	2	1	2	2008	4	0	4	34.38	6.1611	0	0.222544	0.685248		-0.060821	-0.163486	1009	1030000000	1.69153	0.634014	0.627976	0.020401	0.029153	0
895	1	1	2	2	1	2008	86	0	86	30.27	30.8339	0.01	0.906817	0.325563		0.183496	0.29221	13141	4460000000	2.94564	0.348344	0.320619	-0.000181	0.002563	0.171866
897	1	2	1	1	2	2008	0	0	0	23.29	3.2873	0	0.18732	0.620669		0.009812	0.027337	700	7140000000	1.3064	5.9163	0.611195	0.161525	0.319323	0.275768
898	1	2	2	2	2	2008	349	15	334	67.3	6.7815	0	0.139474	0.457468		0.032426	0.056287	31254	92200000000	0.992351	1.15779	0.423914	0.010815	0.190553	0.041612
899	2	2	2	2	1	2008	0	0	0	58.43	4.7103	0	0.340473	0.791103		0.00411	0.025363	448	6740000000	1.04803	2.986	0.791023	0.070062	0.405079	0.158521
900	1	2	1	1	1	2008	0	0	0	27.19	8.2907	0	0.830381	0.945672		0.110153	0.168486	1301	5170000000	1.17734	3.41253	0.342996	0.041267	0	0.694178
901	1	2	1	2	1	2008	0	0	0	12.67	0.63	0	0.477686	0.262026	0	-0.115636	-0.158899	801	434000000	3.10641	2.56956	0.252249	0.011067	0	0.123711
902	1	2	2	2	2	2008	1	0	1	25.11	0	0	0.177562	0.643885		-0.040802	-0.165404	1702	1210000000	1.08513	0.596857	0.625305	0.012	0.016579	-0.60328
903	1	2	1	2	1	2008	0	0	0	38.14	0.0002	0	1.28916	0.352207		0.029298	0.055214	1726	3760000000	0.9024	2.0982	0.338915	0.011281	0.077133	0
905	1	2	1	1	2	2008	0	0	0	55.13	0	0	0.397726	0.508943		0.049784	0.077485	3190	2930000000	1.22341	1.06621	0.4393	0.004825	0.013425	0.135686
906	1	2	1	1	1	2008	0	0	0	44.61	0	0	0.18465	0.792507		0.008279	0.04182	1895	1680000000	1.08043	0.617578	0.753625	0.021248	0.002883	1.81079
908	1	2	1	1	1	2008	0	0	0	53.7	0	0	0.118315	1.02626	0	-0.032287	-0.11482	905	989000000	1.27856	4.56286	0.657675	0.1113	0	0.381254
909	2	2	1	1	2	2008	7	1	6	54.01	0	0	0.083728	0.748442		-0.006948	-0.035853	413	2350000000	1.02638	2.76104	0.744018	0.014245	0.042531	0.480146
910	1	2	1	2	2	2008	116	0	116	46.33	4.5926	0	0.122263	0.750794		0.03664	0.098477	8142	8650000000	0.959532	1.51391	0.671297	0.053661	0.084455	0.035464
911	1	2	2	1	1	2008	0	0	0	47.71	12.7632	0	0.134128	0.660412		0.009109	0.02191	4809	4110000000	1.09993	1.24777	0.656909	0.028314	0.00486	1.2e-05
912	1	2	2	1	1	2008	6	0	6	59.33	9.4165	0	0.113528	0.553845		0.053074	0.123427	7351	7890000000	1.05822	1.36865	0.537426	0.006933	0.082634	-0.142812
913	2	1	1	2	2	2008	7	0	7	41.45	0	0	0.134663	0.607252		0.015383	0.032645	9160	3050000000	0.993568	0.780512	0.591205	0.022097	0.000622	-0.565321
915	1	2	2	1	2	2008	0	0	0	23.34	0	0	0.271378	0.721073		0.053104	0.043144	230	1040000000	1.23785	1.93167	0.573945	0.065366	0.113058	0.010437
917	1	2	1	2	1	2008	0	0	0	21.16	30.8339	0.02	0.446834	0.718451		0.017069	0.012674	7224	7920000000	1.30153	2.36408	0.695095	0.075607	0.201228	0.145356
918	1	2	1	1	1	2008	0	0	0	15.81	0	0	0.021558	1.53283		-0.295454	0	1843	1330000000		1.33759	1.35943	0.040608	0	-0.026951
919	1	2	2	1	2	2008	0	0	0	45.23	1.3675	0	2.61052	0.15373		0.042839	0.048484	3219	2200000000	1.12379	1.23138	0.147201	-0.002878	0.007924	-0.656845
920	2	2	2	1	1	2008	21	0	21	42.64	0	0	0.566738	0.381443		0.015668	0.029091	3128	1410000000	1.36004	1.02014	0.373953	0.01244	0.07781	0.008953
921	2	2	2	2	2	2008	163	8	155	25.22	0	0	0.024454	1.38285		-0.061477	0	17250	3780000000	1.19878	0.437624	1.22284	0.015874	0	-0.134014
922	1	2	2	1	1	2008	0	0	0	42.4	0	0	0.133221	0.69417		-0.141937	-0.446216	896	385000000	2.49822	2.96366	0.662366	0	0	0
923	1	2	2	2	2	2008	0	0	0	35.54	0	0	0.07466	0.579162		0.004853	0.010234	2417	961000000	1.15534	1.48372	0.525791	0.027382	0.004119	0.028009
925	2	2	1	1	2	2008	0	0	0	24	0	0	0.309982	0.445202		0.094304	0.173349	156	234000000		2.49471	0.445202	-0.007545	0	0.152866
926	1	1	1	1	1	2008	4	0	4	26.28	10.5414	0.1	0.527379	0.505284		0.045808	0.092388	5210	7220000000	0.982236	2.25403	0.503074	0.029384	0.25983	-0.050534
927	1	2	2	2	2	2008	17	0	17	47.73	3.4289	0	0.179804	0.577603		0.014081	0.030384	6832	7350000000	1.07679	1.00975	0.548791	0.001957	0	0.401556
928	1	1	2	1	1	2008	2	0	2	50.51	0	0	0.08712	0.659081		0.00478	0.01316	4666	2580000000	1.03689	1.20392	0.636792	0.04642	0	-0.00274
929	1	1	1	1	1	2008	0	0	0	21.29	0	0.02	0.67096	0.393964		0.052259	0.072667	4567	1150000000	1.12034	1.142	0.362843	0.033184	0.026039	0.263607
930	1	2	2	2	1	2008	0	0	0	20.74	1.09	0	0.121394	0.735635		0.004697	0.014305	9053	7200000000	1.13159	1.50026	0.717595	0.059561	0.083703	0.061574
931	1	1	2	1	2	2008	0	0	0	22.75	0	0	0.024787	0.803788	0	0.016413	0.096884	2125	4020000000	1.21294	1.95314	0.801127	0.040671	0	0.107188
932	1	2	2	2	1	2008	0	0	0	33.92	10.1265	0	0.121338	0.702986		0.021524	0.065669	32084	50700000000	0.967836	0.899548	0.674515	0.01899	0.183991	-0.008735
933	1	2	2	2	1	2008	0	0	0	25.24	24.0904	0	0.132777	0.785811		0.074891	0.392551	24417	15400000000	1.10498	1.28634	0.744339	0.033114	0.152288	0.141397
935	1	1	2	2	1	2008	0	0	0	56.81	0.0939	0	0.34519	0.83493		0.06276	0.278449	1354	987000000	1.76113	1.65734	0.748968	0.046506	0.174241	1.20401
936	1	2	1	2	2	2008	2	0	2	41.01	0	0	0.377446	0.518079		0.034445	0.064426	2093	2600000000	1.07898	0.814184	0.511998	0.023572	0	0.063748
937	1	2	2	2	2	2008	1	0	1	57.64	26.2115	0	0.219633	0.454425		0.179674	0.349156	24318	11100000000	1.42947	1.19779	0.436599	0.004999	0.068726	0.027236
938	1	2	1	2	2	2008	8	0	8	31.62	0	0	0.229996	0.731321		0.018948	0.041375	521	2210000000	1.25641	0.572014	0.547194	0.013915	0	0.171863
939	1	1	1	1	1	2008	2	2	0	33.49	0.28	0.3	0.250526	0.724742		0.020508	0.028169	51	6970000000	0.922055	3.75733	0.641087	0.058447	0.227822	0.126621
948	1	2	1	1	1	2008	0	0	0	31.89	3.7948	0	0.875495	0.47286		0.051129	0.094822	2205	2100000000	1.04443	1.09465	0.454298	0.022221	0.003953	0.114735
949	1	2	2	1	1	2008	1	0	1	45.78	0	0.01	0.094601	0.62292		-0.083667	-0.216783	8526	3430000000	1.01591	1.67926	0.614052	0.042419	0.043758	0
950	1	2	1	2	1	2008	0	0	0	52.08	9.8895	0	2.08601	0.629294		0.109499	0.282037	1275	2490000000	1.24212	1.71838	0.604853	0.041436	0.405079	3.13446
951	1	2	2	2	2	2008	0	0	0	63.78	15.5752	0	0.401178	0.766423	0	0.052466	0.18985	5443	11800000000	1.07432	0.614489	0.752803	0.00438	0.003392	0
952	1	2	2	1	1	2008	0	0	0	15.11	0.73	0.01	0.580891	0.352377		0.072634	0.119067	1118	1210000000	1.94472	2.11104	0.327891	0.004653	0	-0.015286
953	1	2	2	1	1	2008	0	0	0	49.14	0	0	0.120775	0.747901		-0.119857	-0.466037	1743	1060000000	1.44872	1.62801	0.742816	0.018482	0.164897	0.041253
955	1	1	2	1	2	2008	1	0	1	16.54	0	0	0.088575	0.75201		-0.213086	-0.585532	675	659000000	1.84123	3.61126	0.652388	0.038432	0.034923	-0.006665
957	1	2	2	1	2	2008	17	0	17	21.72	0	0	0.131263	0.698217		0.018277	0.05143	2472	1480000000	1.18885	0.864358	0.643084	0.011136	0.008794	0.041103
958	1	2	1	2	2	2008	0	0	0	34.32	0	0	0.057346	0.79064		-0.116303	-0.403749	3008	2860000000	1.02013	2.94166	0.709216	0.055996	0.104533	-0.667362
959	1	2	2	2	2	2008	0	0	0	63.235	5.1332	0	0.357362	0.552111		0.020356	0.053491	7780	17400000000	1.01723	0.710042	0.551507	0.00806	0.20999	0.053571
960	1	2	2	2	1	2008	0	0	0	51.59	10.5731	0	0.106659	0.690822		0.003444	0.010475	15027	6860000000	1.26074	0.748406	0.642818	0.03801	0.112285	0
961	1	1	1	2	2	2008	0	0	0	40.67	0	0	0.046727	0.670409		0.007482	0.022664	3938	3600000000	1.04619	1.03373	0.669872	0.029861	0	0
962	1	2	2	1	1	2008	2	0	2	45.32	0.78	0	0.512931	0.423928		0.030143	0.055243	1695	2190000000	1.18987	2.09486	0.415001	0.019306	0.091322	0.088527
963	2	1	1	2	2	2008	0	0	0	35.5	29.0516	0	0.202699	0.741774		0.081729	0.272198	3121	3040000000	1.65437	0.504656	0.724451	0.009762	0.001153	0.047484
965	1	2	1	1	2	2008	0	0	0	74.98	1.64	0	0.06682	0.481853		0.0346	0.067118	98	3310000000	1.02837	10.9165	0.474781	0.004305	0.03625	0.213861
966	1	2	2	1	1	2008	0	0	0	37.39	4.6024	0	0.115162	0.865172		-0.075179	-0.590166	4850	13000000000	0.985581	2.90595	0.855963	0.09243	0.405079	-0.022765
967	2	1	1	2	2	2008	2	0	2	40.21	0	0	0.202323	0.497247		0.01979	0.027717	743	949000000	1.16436	0.740154	0.479683	0.027895	0	0.066829
968	1	2	2	2	1	2008	0	0	0	49.45	10.5615	0	0.332001	0.414884		0.147329	0.266927	10228	4820000000	1.39761	1.01689	0.388309	0.005203	0	9.61085
969	1	2	2	2	2	2008	23	3	20	42.57	4.1039	0	0.420082	0.441823	0	0.044519	0.075226	2295	4100000000	1.37396	1.36737	0.424763	0.014835	0.060938	0.011214
970	1	1	1	2	2	2008	62	7	55	24.32	9.3574	0	0.43971	0.430448	0	0.056265	0.081649	3562	2470000000	1.10007	1.18707	0.412054	0.053715	0	-0.018141
971	1	1	1	1	1	2008	0	0	0	29.9	0	0	0.009595	0.866654		0.014919	0.08231	1972	765000000	1.45692	6.47394	0.805222	0.539986	0.020904	0.056456
972	2	2	1	1	1	2008	0	0	0	8.58	17.5395	0	0.311202	0.753932		-0.012729	-0.044649	2746	5560000000	1.11569	2.82424	0.719055	0.085592	0.086488	0.029513
973	2	2	2	1	2	2008	10	0	10	20.78	0	0.01	0.057093	0.709956		-0.046295	-0.171615	5328	4190000000	1.07135	0.974897	0.669939	0.02873	0.040737	0.101713
975	1	1	2	2	1	2008	0	0	0	37.97	0	0	0.20634	0.289858		-0.026456	-0.035454	25	1230000000	1.38662	10.3803	0.253829	-0.009679	0	0.606647
976	2	2	1	2	2	2008	0	0	0	12.15	0	0.01	0.112796	0.578903		-0.173998	-0.392532	1865	1630000000	1.27905	0.846391	0.556731	0.016776	0	0
977	1	2	1	2	2	2008	154	8	146	51.2	0	0	0.976982	0.30179		0.016505	0.024143	1053	1390000000	1.02639	1.43166	0.30165	-0.011289	0	0.033011
978	1	2	1	1	1	2008	0	0	0	36.09	18.0825	0	0.409257	0.486096		0.023196	0.04675	1491	979000000	1.30856	4.83769	0.426797	0.113208	0.187001	0.123765
980	1	1	1	1	1	2008	1	0	1	33.3	0	0	1.16598	0.368348	0	0.013992	0.021224	2306	1660000000	1.11045	2.97945	0.343554	0.040047	0.003531	0.050971
981	1	2	1	2	1	2008	0	0	0	50.37	0	0	0.019851	0.807279	0	-0.412568	-1.34071	87	448000000	1.30756	11.5433	0.769444	0.284635	0	0
982	1	1	2	1	1	2008	0	0	0	48.19	0	0	0.056203	0.775797		0.023244	0.117879	2422	1380000000	1.12216	1.85437	0.762927	0.106237	0.012296	0.110082
983	1	2	2	2	1	2008	0	0	0	54.39	23.6906	0	0.665726	0.408329		0.202034	0.3752	24751	17500000000	1.4766	1.31922	0.403822	0.011314	0.120361	-0.052282
985	1	2	2	1	1	2008	2	0	2	39.34	0.261	0	1.40333	0.084787	0	-0.031537	-0.026853	616	476000000	1.55115	0.417747	0.08276	-0.000208	0	0
987	2	2	1	2	2	2008	0	0	0	51.89	29.3686	0.01	1.74346	0.422		0.130564	0.223745	1352	1970000000	1.64288	0.753132	0.416578	-0.004086	0	1.45489
988	1	2	1	2	1	2008	1	0	1	41.47	0	0	0.230994	0.544769	0	0.031806	0.061658	2816	2400000000	1.28097	1.9892	0.51553	0.030764	0.059097	-0.006208
989	1	2	2	2	1	2008	0	0	0	40.35	0	0	1.85018	0.220181		0.129359	0.162755	1755	1550000000	1.50059	1.40424	0.203968	0.023506	0.00037	0.37829
990	2	2	2	2	1	2008	0	0	0	37.92	4.7656	0	0.426743	0.547411	0	0.008322	0.022294	1656	2850000000	1.06241	1.13247	0.528025	0.028588	0.004651	0.01427
993	1	2	1	1	2	2008	0	0	0	53.21	0	0	0.116118	0.44573		0.01975	0.036564	2105	2500000000	0.971392	4.54495	0.430403	0.126652	0.089505	0.157332
995	1	1	1	1	1	2008	0	0	0	25.17	0	0	0.02393	0.740069		-0.109833	-0.262985	1367	539000000	1.42999	6.33319	0.57487	0.066529	0.029707	0
996	1	1	1	1	1	2008	0	0	0	23.5	0	0	1.21409	0.359283		0.018423	0.023909	28	599000000	4.34404	5.49635	0.316404	0.048262	0	0.021536
997	1	1	1	2	2	2008	8	0	8	44.98	1.8174	0.18	0.769458	0.326045		0.035208	0.045417	1705	1190000000	1.57465	1.16387	0.318806	0.003232	0	-0.072013
998	1	2	1	2	1	2008	0	0	0	22.22	0	0	0.426532	0.456976		0.034738	0.047971	1366	1900000000	2.07493	1.75745	0.423296	0.024094	0	0.526605
999	2	2	2	2	2	2008	1	0	1	59.19	16.7014	0	0.379716	0.41419	0	0.107126	0.156275	536	5050000000	1.73359	1.17035	0.324416	0.001886	0.002896	0.558221
1696	1	1	1	2	1	2008	0	0	0	22.54	16.4041	2.27	0.68579	0.282662	0	0.134574	0.187314	3425	2070000000	1.48974	0.614224	0.257587	0.004108	0	0.189062
1872	2	1	1	2	2	2008	0	0	0				0.474932	0.448913		0.183248	0.233332	2012	5150000000	1.14434	2.69264	0.35432	0.020941	0.078545	0.314263
1896	1	2	2	2	1	2008	0	0	0	74.98	0	0	0.07062	0.641309		-0.367086	-1.02324	1119	1100000000	1.36263	3.55316	0.64125	0.128849	0.12676	-0.398618
1914	2	2	1	2	2	2008	0	0	0				0.223623	0.644337		0.004984	0.019839	6794	4760000000	0.931273	2.65083	0.633892	0.004858	0.084419	0.430646
2001	2	1	2	2	2	2008	8	1	7	60.46	7.7032	0	0.625812	0.500628	2.47	0.210659	0.413216	3404	3720000000	1.67079	1.12117	0.479692	0.030441	0.127008	0.207913
2002	1	1	2	2	2	2008	0	0	0	44.33	0.1198	0	0.025475	0.724879		-0.285039	-0.875978	787	474000000	1.36449	1.45064	0.66636	0.03568	0	0.157915
2003	2	1	1	1	2	2008	3	0	3	29.36	27.3047	6.9	0.53212	0.296235	1.7	0.115634	0.161253	7637	1380000000	1.4762	0.933717	0.274181	0.021815	0	0
2004	1	1	2	2	1	2008	9	0	9	17.17	3.572	15.62	0.553156	0.309088	8.21	0.079065	0.117935	838	1140000000	1.35609	1.97896	0.285483	0.031666	0.001503	0.182006
2005	2	1	1	1	2	2008	16	0	16	32.39	0.79	0	0.199003	0.686112	0	-0.039294	-0.103982	8483	1840000000	1.16357	0.728901	0.67033	0.038042	0	-0.786543
2006	2	1	1	1	2	2008	12	0	12	31.56	0.84	5.67	0.088383	0.817943		-0.042488	-0.171954	704	1310000000	1.21438	2.14107	0.764554	0.081335	0.000256	-0.090183
2007	1	1	2	2	1	2008	0	0	0	17.83	30.8339	0.01	2.5532	0.099426	5.02	0.154142	0.170014	760	1260000000	6.74943	2.65514	0.093132	0.020251	0	0
2008	2	1	1	2	2	2008	161	3	158	18.92	29.3474	15.87	0.429541	0.381912	6.66	0.050222	0.06927	5644	3480000000	1.4504	2.0264	0.339231	0.033189	0	0.068258
2009	1	1	1	1	2	2008	107	4	103	21.11	7.34	6.93	0.226223	0.667195	0	0.048112	0.124995	764	1280000000	1.64146	1.48483	0.641256	0.006256	0.0039	-0.002678
2010	2	1	1	2	2	2008	13	0	13	26.3	11.9579	15.67	0.208347	0.430919	1.66	0.085851	0.131191	988	1160000000	1.1712	0.618239	0.400086	0.009415	0	0.081978
2011	2	1	1	1	2	2008	20	0	20	55.84	0.37	0	0.240062	0.48602	1.85	0.091292	0.13998	4586	2090000000	1.16407	0.807199	0.435355	0.014319	0	0.01
2012	2	1	2	1	2	2008	4	0	4	34.42	2.31	0	0.108129	0.500099		0.039799	0.062837	620	731000000	1.51863	1.89872	0.479403	0.070512	0	1.52713
2013	1	2	1	2	1	2008	2	0	2	37.79	0	0.11	0.561816	0.322761	5.23	0.035147	0.055665	598	624000000	1.25211	1.75152	0.310135	0.018619	0	0
2014	1	1	2	1	1	2008	6	0	6	34.74	4.7951	0.11	1.04075	0.311299	4.09	0.077269	0.110531	1446	911000000	1.48579	0.746746	0.308474	-0.000232	0	-0.786543
2015	1	1	2	2	2	2008	0	0	0	14.71	1.14	14.71	0.090799	0.797776	4.01	0.011188	0.04229	3075	1300000000	1.25593	1.17798	0.710997	0.026481	0.110669	14.9708
2016	2	1	1	1	2	2008	0	0	0	67.09	0	0	0.078754	0.416918		0.082211	0.121745	120	1460000000	1.1617	2.02227	0.414634	0.001701	0.096093	-0.029236
2017	2	2	1	1	2	2008	10	0	10	29.49	5.14	0.43	0.462049	0.284808	4.34	0.064493	0.089068	1809	659000000	1.77572	0.785822	0.28257	0.010266	0	0
2019	2	1	2	2	2	2008	3	0	3	27.65	3.1128	0	0.173636	0.395284	3.67	0.048159	0.072235	1484	856000000	1.78314	1.78418	0.333299	0.037282	0	0.147284
2020	2	1	2	2	2	2008	9	0	9	24.74	0	24.74	0.075164	0.764067	2.11	-0.019154	-0.059239	1228	953000000	1.12302	1.86767	0.681881	0.064208	0.020985	0.080795
2021	2	1	1	1	2	2008	22	0	22	19.38	0	0.38	0.980369	0.429007	2.5	0.006513	0.007157	1012	1660000000	0.996676	3.45514	0.406592	0.058859	0.015094	0.312201
2022	1	1	2	2	2	2008	1	0	1	8.41	30.8339	7.69	3.70674	0.139524	4.53	0.210659	0.270191	841	737000000	8.60599	1.51363	0.1269	0.001208	0	0.166503
2023	1	1	1	2	1	2008	1	0	1	38.48	1.0397	3.06	1.17716	0.274063		0.046986	0.067231	536	736000000	1.19701	3.58236	0.267164	0.019652	0.061133	0.036191
2024	1	1	1	2	2	2008	0	0	0	28.61	30.8339	28.61	0.552446	0.594058	0	0.104537	0.247288	4886	21600000000	2.36616	0.433266	0.578495	0.000185	0	0
2025	2	2	1	2	1	2008	88	0	88	20.12	11.0761	0	3.10559	0.182848	9.99	0.06642	0.089516	1031	1660000000	1.22422	3.40067	0.164465	-0.028664	0	0.095249
2026	1	1	2	1	2	2008	2	0	2	31.88	0	0	1.8155	0.169549		0.048553	0.05807	1275	604000000	1.11997	1.56804	0.165081	0.021022	0	0.231177
2027	2	1	1	2	2	2008	1	0	1	42.89	0.71	35.42	0.538549	0.239938	0	0.004697	0.006259	487	940000000	1.23832	0.460858	0.235503	0.004414	0	-0.072628
2028	1	1	2	2	2	2008	3	2	1	18.12	30.8339	18.12	0.759612	0.260026	6.15	0.121004	0.161141	2242	3020000000	2.21627	1.97295	0.252943	0.011777	0	0.072671
2029	1	1	1	1	2	2008	0	0	0	40.71	30.8339	0	1.11214	0.298689	1.23	0.093028	0.127868	4567	1770000000	1.98073	1.06849	0.295421	-0.003742	0	0.056216
2030	2	2	2	2	2	2008	20	0	20	20	7.4935	2.42	0.841172	0.30463	6.82	0.074782	0.119274	521	530000000	2.96128	2.21758	0.27287	0.010187	0.056614	0.847747
2031	2	1	1	1	2	2008	5	0	5	22.65	0.59	0	0.463286	0.508099	3.47	0.050876	0.09032	1479	1270000000	1.12378	3.45483	0.434469	0.095665	0	0
2032	2	1	2	2	2	2008	66	0	66	51.31	6.0407	1.28	1.80267	0.198584		0.112941	0.122504	6231	2650000000	1.29253	0.731823	0.184226	-0.000795	0	10.2459
2033	1	2	1	1	1	2008	0	0	0	26.41	9.6793	0	0.905724	0.427386	0	0.069977	0.116574	337	698000000	1.43953	4.77534	0.406725	0.01431	0.141882	0.051915
2034	2	1	1	1	2	2008	15	1	14	35.42	0	35.42	0.046419	0.68214	0	-0.041279	-0.148773	5239	1240000000	0.921365	0.985828	0.601977	0.036641	0.04034	-0.098371
2035	2	1	2	2	2	2008	26	0	26	28.86	0.77	0	0.233697	0.691002		-0.012759	-0.035808	1671	815000000	1.59548	0.576933	0.616969	0.013491	0.024526	0.030395
2036	2	1	1	2	2	2008	0	0	0	17	1.6587	1.19	0.806682	0.135582	1.33	0.04287	0.051042	805	614000000	1.26217	2.11415	0.12272	0.000345	0	-0.035075
2037	2	2	2	1	1	2008	10	0	10	36.72	19.1826	0	0.588176	0.442362		0.075469	0.079941	2005	937000000	1.31288	1.08918	0.385783	0.013705	0	0.438315
2038	1	1	2	2	2	2008	9	0	9	25.19	27.8655	22.28	5.52406	0.077752	14.99	0.210659	0.286502	356	789000000	6.9071	2.20254	0.07478	-0.006896	0	0.331211
2039	2	2	2	1	1	2008	0	0	0	13.3	0	0	0.181543	0.888834	1.16	0.013275	0.200387	380	12200000000	1.01959	16.9119	0.888128	0.892548	0.405079	0.253989
2040	1	2	1	1	2	2008	0	0	0	63.38	0	0	0.435364	0.155354		0.018957	0.022931	951	638000000	1.29022	4.77141	0.154477	0.011414	0	0.027027
2041	1	1	1	2	2	2008	0	0	0	52.95	10.6034	7.28	1.46151	0.300942	0	0.054392	0.003915	586	1130000000	2.64788	2.71537	0.295602	-0.004407	0	0
2042	1	1	1	2	1	2008	0	0	0	25.58	0	0	0.128703	0.485339	0	0.00271	0.011659	1978	424000000	1.65074	1.83006	0.482684	0.08189	0.006093	0
2043	2	1	1	2	2	2008	48	0	48	35.52	0.38	0	0.196516	0.581165	3.71	0.029227	0.065292	2862	998000000	1.21986	1.05326	0.543822	0.024078	0.000905	-0.786543
2044	1	1	1	2	2	2008	0	0	0	27.4	0	0	2.80402	0.201369	0.84	0.033777	0.042612	2182	409000000	1.59808	0.990176	0.19134	-0.023303	0	-0.216118
2045	2	1	1	1	2	2008	13	0	13	30.07	11.9209	0.05	0.221484	0.519296	0	0.056966	0.11387	1159	1580000000	1.15467	1.60454	0.491078	0.065985	0.15365	0.158112
2046	1	2	1	1	1	2008	77	2	75	34	0.95	0	1.67824	0.207035		0.075378	0.096117	681	448000000	1.69158	1.59393	0.198644	-0.006652	0	0
2047	2	1	1	1	2	2008	26	1	25	38.53	2.54	0	0.834753	0.348481		0.018425	0.056791	5483	1420000000	0.959835	0.875828	0.339932	0.012452	0	0
2048	2	1	2	2	2	2008	3	0	3	18.22	8.1743	18.22	0.193668	0.5755	0.77	0.060544	0.13067	5717	3050000000	1.10463	1.13694	0.539583	0.019499	0.049173	0.162015
2049	1	2	1	2	2	2008	0	0	0	35.3	0	0	0.798455	0.179697		0.063328	0.077961	1653	490000000	1.28175	1.82057	0.17488	0.051558	0	0
2050	2	1	1	2	2	2008	59	0	59	71.15	3.046	0	0.316295	0.460836	0	0.126928	0.220501	6529	2290000000	1.22487	0.938012	0.442285	-0.000991	0	1.21133
2051	1	2	2	2	2	2008	6	3	3	62.04	0.45	0	0.644418	0.693128		0.04613	0.143005	165	3110000000	1.09528	1.66555	0.67742	-0.030806	0	0.022354
2052	2	1	1	1	2	2008	218	11	207	42.26	5.744	35.42	0.157466	0.664274	3.75	0.051527	0.137721	3942	2180000000	1.33776	1.03847	0.639504	0.019991	0.017029	-0.242909
2053	1	2	1	1	1	2008	1	0	1	43.38	0.9	0	0.235612	0.589199	0.04	-0.028105	-0.060148	4081	2310000000	1.16892	1.70097	0.559016	0.039468	0.193266	0.037084
2054	2	1	2	1	2	2008	1	0	1	23.45	6.0903	23.45	0.28614	0.479529	3.35	0.086911	0.152622	452	1370000000	1.16164	1.57373	0.459354	0.040788	0.100422	0.095355
2055	2	1	1	1	2	2008	0	0	0	40.03	3.92	2.9	0.215015	0.594333	8.15	0.037838	0.089856	2569	833000000	1.14879	1.14869	0.586886	0.02364	0	0
2056	2	1	2	2	2	2008	47	2	45	56	7.86	0	3.53033	0.136972	4.44	0.05628	0.0658	6711	2630000000	1.05273	1.65609	0.135456	-0.006254	0.01519	-0.081581
2057	1	2	2	1	1	2008	5	1	4	29.14	0	0	0.356278	0.373124	3.3	-0.036964	-0.054137	634	364000000	1.29856	1.0393	0.352775	0.017514	0	0
2058	1	1	1	1	2	2008	2	0	2	26.3	0	0	1.59858	0.254844	10.98	0.037824	0.050441	240	226000000	1.82274	2.00529	0.245005	0.014181	0	0
2059	1	2	1	1	1	2008	0	0	0	48.72	0	0	0.896732	0.352462		0.048834	0.04734	366	1240000000	1.05238	2.48626	0.342399	0.045386	0	0.027813
2060	2	2	2	1	2	2008	3	0	3	40.59	12.5127	0	0.208393	0.619049	0	0.021956	0.058347	2819	3520000000	1.07747	1.49065	0.617977	0.024313	0.10935	0.961362
2061	2	2	2	2	2	2008	1	0	1	36.43	0	0	0.248508	0.625231	3.35	-0.053186	-0.133702	833	1170000000	1.05964	1.01051	0.581168	0.026271	0.132127	0
2062	2	1	2	1	2	2008	4	0	4	44.46	3.268	15.25	0.177071	0.73721		0.055172	0.20755	868	4650000000	1.09052	0.965948	0.725627	0.007742	0.030091	-0.01832
2063	2	1	1	2	2	2008	0	0	0	30.58	9.6096	0	5.52406	0.089691	16.8	0.169713	0.186197	1230	437000000	2.17387	2.04451	0.089	-0.012499	0	0.093383
2064	2	1	2	2	2	2008	0	0	0	32.32	2.292	13.26	0.06647	0.248984	3.4	0.094482	0.125124	1158	1730000000	1.19212	1.7052	0.244891	-0.006856	0.028869	0
2065	1	1	1	2	2	2008	3	0	3	27.68	7.8026	16.61	0.537014	0.484536	6.15	0.095222	0.164026	1376	1870000000	1.44073	1.61015	0.419359	-0.000843	0	0
2066	1	2	2	1	2	2008	11	0	11	59.76	0	0	0.293919	0.596012	3.92	0.054626	0.135123	1036	757000000	1.18636	1.79447	0.537942	0.018712	0.066074	0
2067	2	1	2	1	2	2008	0	0	0	21.42	5.275	21.42	0.448757	0.593142	1.24	-0.064736	-0.123447	1236	4000000000	0.944003	1.94811	0.571898	0.040097	0.131872	-0.005476
2068	2	2	2	1	1	2008	0	0	0	56.85	3.79	0	0.178043	0.707341		0.003428	0.005604	1549	1760000000	1.13403	0.989408	0.686796	0.039348	0.011386	-0.786543
2069	1	1	1	1	2	2008	8	0	8	47.66	2.581	7.5	0.238992	0.309798		0.068776	0.100152	4091	1820000000	1.58128	1.80739	0.303925	0.035186	0.053933	0.079997
2071	1	1	1	1	2	2008	24	0	24	41.46	0	3.45	0.615939	0.440262	0.49	-0.015635	-0.026512	1906	539000000	1.18946	1.55279	0.407003	0.017604	0	0.024357
2072	1	2	1	1	2	2008	0	0	0	55	0	0	0.176568	0.724455	3.31	-0.034599	-0.125565	25	1540000000	1.05421	2.12255	0.724455	0.044269	0	0
2073	1	1	1	1	2	2008	67	0	67	22.42	21.2354	22.42	0.463794	0.473847	4.45	0.107227	0.191774	2164	2090000000	1.57945	2.29013	0.440871	-0.004513	0	0
2074	1	1	2	2	2	2008	23	4	19	32.23	14.943	8.03	0.381928	0.476234		0.066382	0.109569	1089	740000000	1.74158	1.59327	0.456797	0.014847	0	0.99043
2075	1	1	2	2	2	2008	2	0	2	30	0	0	0.008725	1.09983		-0.412568	0	1588	905000000	1.82125	0.642816	1.07441	0.034005	0	-0.786543
2076	2	1	2	1	2	2008	24	2	22	49.66	0.47	35.42	1.04321	0.152841	2	0.033159	0.036122	1610	442000000	1.47679	1.24532	0.145526	0.008617	0	0
2077	1	2	1	1	2	2008	0	0	0	57.71	0.58	0	0.220625	0.65394		0.003959	0.003358	42	1860000000	1.14414	1.75586	0.633457	0.020469	0.04575	2.01001
2078	1	1	2	2	2	2008	9	1	8	67.51	10.7561	0	0.135997	0.641842		0.031408	0.087976	5893	8260000000	1.01129	1.42418	0.619313	0.037859	0.097827	-0.1
2079	1	1	1	2	2	2008	14	2	12	41.57	0.43	0.02	0.541219	0.19175	3.9	0.029167	0.035678	683	576000000	1.30827	1.09832	0.18248	-0.023636	0	-0.148554
2080	1	2	2	2	2	2008	18	3	15	47.67	17.8981	0	0.296686	0.566598	6.31	0.0679	0.134112	2488	1790000000	1.63213	1.66485	0.510451	0.024243	0.083665	0.094373
2081	1	1	1	2	2	2008	0	0	0	41.04	15.9718	0	0.265103	0.65188		0.072876	0.197913	2377	1980000000	1.31258	0.591832	0.633735	-0.000265	0	0.087852
2082	2	1	2	2	2	2008	19	0	19	18.88	1.462	18.88	0.59259	0.324915		0.073934	0.104936	764	1020000000	1.17404	0.348344	0.302867	0.004664	0	0
2083	1	1	2	1	2	2008	0	0	0	16.9	1.935	14.09	0.116073	0.62502	0	0.019106	0.048605	14377	6520000000	1.03831	2.04358	0.609006	0.059778	0.012263	-0.072384
2084	2	1	2	1	2	2008	0	0	0	31.41	5.8704	11.89	0.222814	0.478872	0	0.036315	0.066112	3015	1510000000	1.09217	0.886291	0.465127	0.016727	0	-0.014644
2085	2	1	2	2	2	2008	16	0	16	45.1	0.59	10.01	0.273	0.423484	3.25	0.014142	0.026988	2700	1490000000	1.03993	1.03309	0.410769	0.032717	0	0
2086	1	1	1	1	2	2008	3	2	1	25.02	0	3.28	0.944701	0.34454		0.02949	0.044197	1667	1590000000	1.08582	2.84615	0.333189	0.071109	0.01882	0
2087	1	2	2	1	1	2008	0	0	0	46.97	0	0	0.107676	0.553677		0.016745	0.03654	8760	2310000000	0.952447	1.39859	0.541722	0.035574	0.082773	0
2088	1	1	2	1	2	2008	9	0	9	35.98	14.5666	14.46	0.389589	0.339888	3.3	0.127534	0.185727	1860	1160000000	1.4191	1.42743	0.314116	0.021636	0.067126	0.078482
2089	1	1	1	1	2	2008	1	0	1	20.04	0	20.04	0.353709	0.334298	0	0.059541	0.086868	683	601000000	1.50162	2.03244	0.320012	0.020086	0	0.014715
2090	1	1	2	1	2	2008	0	0	0	52.28	0	3.65	1.0554	0.301776	15.23	0.081817	0.114233	641	605000000	1.28268	1.53179	0.278552	-0.008346	0.013231	0.136307
2091	1	2	1	2	2	2008	0	0	0	33.75	9.8328	0.85	0.728625	0.449955		0.106028	0.190968	371	1290000000	1.47628	0.412663	0.442491	0.006883	0	-0.013353
2092	2	2	2	2	1	2008	0	0	0	15.2	8.666	0.02	0.074721	0.482672	0	0.025473	0.049429	5303	4750000000	1.1038	1.38278	0.47417	0.014359	0.062791	0
2093	1	1	1	2	2	2008	0	0	0	29.24	7.9777	29.24	0.720107	0.396279	8.14	0.120258	0.184727	25	776000000	1.90135	1.50175	0.376353	-0.008103	0.015666	0
2094	1	1	1	1	2	2008	16	0	16	27.03	0.83	0	1.11933	0.427659	2.25	0.024929	0.042955	891	792000000	1.32558	1.46249	0.419663	0.023143	0.147108	0.010695
2095	2	1	1	1	2	2008	0	0	0	48.75	1.5911	0	5.52406	0.140805	0	0.072926	0.085203	669	432000000	1.64589	4.09079	0.1338	-0.015013	0	2.83991
2096	1	2	2	1	1	2008	0	0	0	71.75	1.8304	0	0.706154	0.386794	3	0.096648	0.14815	1497	505000000	1.32615	1.41366	0.344113	0.025681	0	0.011902
2097	1	1	1	2	1	2008	50	4	46	26.51	2.7692	26.51	0.705427	0.452042	5.47	0.024542	0.043314	1856	2120000000	1.57396	1.68778	0.429924	0.012651	0.046566	0.178833
2098	1	1	1	1	2	2008	11	0	11	36.77	2.69	0	0.200108	0.569452	0.29	0.018329	0.039326	6465	1230000000	1.06454	1.43346	0.525939	0.0424	0.035637	0
2099	2	1	2	2	2	2008	1	0	1	34.37	0	34.37	0.170948	0.483035	3.72	0.025159	0.047	1304	1010000000	1.22716	0.953036	0.459568	0.023902	0	-0.065148
2100	2	2	2	2	1	2008	0	0	0	40.71	4.842	0	0.427746	0.437945	3.87	0.067997	0.109184	1792	1040000000	1.39664	0.972251	0.377397	0.010227	0.075091	-0.006082
2101	2	2	2	1	2	2008	0	0	0	27.46	0	0	0.282507	0.464938		0.04286	0.077762	1914	675000000	1.19719	1.20679	0.448828	0.034123	0.108959	0
2102	1	1	2	1	2	2008	0	0	0	18.64	0	18.64	0.089801	0.701401	0.66	0.000974	0.015609	4662	1230000000	1.14678	1.89768	0.668632	0.059616	0	0.151888
2103	2	1	1	1	2	2008	18	0	18	20.18	0	20.18	0.437338	0.431709	1.19	0.060116	0.103919	4456	1130000000	1.10047	1.29619	0.419789	0.028372	0	0
2104	1	1	1	1	2	2008	1	0	1	30	9.105	30	1.88199	0.15386	7.46	0.135178	0.169006	811	566000000	1.68084	1.50995	0.147675	-0.012939	0	0
2105	2	1	1	1	2	2008	43	25	18	41.93	0.13	0	0.337761	0.549159	0	0.026286	0.055666	8255	1090000000	1.18125	0.769085	0.519844	0.00742	0.023156	0
2106	2	2	1	2	2	2008	0	0	0	23.98	9.5401	1.23	4.48016	0.10959	3.25	0.11723	0.133182	948	1830000000	1.16871	3.39988	0.09915	-0.037828	0	0
2107	1	1	2	1	2	2008	3	0	3	50.27	3.1676	0	4.62885	0.113082		0.072732	0.081502	850	713000000	1.59273	3.70555	0.107607	0.059281	0	0
2108	1	1	2	2	2	2008	0	0	0	52.94	0	0	0.269341	0.403266		0.088205	0.139979	562	548000000	1.36902	0.751163	0.395393	0.031087	0	0
2109	1	2	2	1	1	2008	0	0	0	43.69	6.87	0	0.763559	0.304513	0.02	0.12392	0.174807	1523	1350000000	1.60532	1.61553	0.29612	0.020282	0.040745	0
2110	1	2	2	2	2	2008	21	4	17	73.87	1.83	0	0.351227	0.629914	0	0.004922	0.013299	7367	7080000000	1.01955	0.405227	0.629897	0.017742	0.021191	0.193517
2111	1	1	1	1	2	2008	25	0	25	42.99	7.9054	21.95	0.280774	0.474512	4.54	0.090416	0.166789	656	718000000	1.66421	1.63279	0.448253	0.010366	0.02539	-0.03004
2112	2	2	2	1	2	2008	0	0	0	25.59	3.0946	6.09	0.080897	0.665408	3.49	0.020578	0.059087	885	1140000000	1.31251	1.04006	0.651738	0.029391	0	-0.340808
2113	1	1	1	1	1	2008	0	0	0	35.84	0	0	0.520704	0.394612		0.007501	0.01223	882	709000000	1.03157	2.79024	0.386668	0.018682	0	2.08794
2114	1	2	1	1	1	2008	0	0	0	61.08	0.42	0	0.520044	0.511331		-0.055461	-0.112196	1442	945000000	1.31674	1.09269	0.496675	0.027805	0.110064	0.455627
2115	2	1	1	1	2	2008	4	0	4	28.5	10.8567	28.5	0.340247	0.508399	6.11	0.08196	0.154008	1071	769000000	1.61328	1.72446	0.485882	-0.000568	0.019513	0.111931
2116	1	2	2	1	2	2008	3	0	3	56.49	0	0.1	0.579338	0.612729	2.02	0.055686	0.131004	3345	1180000000	1.19578	0.650896	0.600169	-0.004646	0	0.047009
2117	1	1	1	1	2	2008	14	0	14	35.41	0.0909	35.41	1.03826	0.201872	0	0.097473	0.111915	646	692000000	1.42316	1.31236	0.185417	1.7e-05	0	0
2118	1	1	1	1	1	2008	12	0	12	60.85	0	0	0.541768	0.344398		0.097677	0.142012	565	546000000	1.74395	2.4447	0.312031	0.065111	0	0
2119	2	1	1	1	2	2008	2	0	2	20.94	0	0	0.400182	0.473192	2.29	0.006176	0.012339	516	953000000	1.16228	1.42332	0.419644	0.035314	0.02099	-0.048065
2120	2	1	1	2	2	2008	14	0	14	37.76	0	35.42	0.171744	0.651283	1.5	0.04961	0.122028	5556	930000000	1.19526	1.1182	0.595107	-0.005738	0.042257	0
2121	2	1	1	1	2	2008	23	15	8	49.01	12.6084	35.42	0.486929	0.402641	8.21	0.081809	0.131875	1042	677000000	2.26203	1.71481	0.368176	-0.008064	0.01478	0
2122	2	1	1	1	2	2008	11	0	11	48.75	17.1632	0	0.088033	0.588823	4.87	0.111186	0.247377	10236	5370000000	1.5622	1.69223	0.54929	0.01869	0	0.035444
2123	1	1	1	2	2	2008	9	4	5	18	25.0215	0	0.422953	0.388236	9.45	0.123788	0.201862	651	1060000000	3.18355	1.82026	0.380123	-0.002795	0	0
2124	2	1	2	2	2	2008	4	0	4	24.09		22.63	0.354033	0.584465	3.33	0.11479	0.240852	1325	811000000	1.43503	0.771511	0.476337	0.025225	0	-0.026913
2125	1	2	2	1	1	2008	0	0	0	58.32	0	0	0.251373	0.599952	1.9	-0.060073	-0.185262	1159	706000000	1.07561	1.89651	0.599453	0.071894	0	0
2126	2	1	2	2	2	2008	21	0	21	49	0	6.04	0.181228	0.579712		0.041085	0.091867	2260	1090000000	1.11841	1.11182	0.549409	0.024629	0.032035	-0.017679
2127	1	1	1	2	2	2008	7	0	7	63.99	0	0	0.332161	0.474574		0.029549	0.055164	2621	1080000000	1.06345	0.768076	0.45496	0.037009	0.009281	0
2128	1	2	2	2	1	2008	0	0	0	70.46	2.5501	0	0.367994	0.443986	0.04	0.165185	0.305446	4192	3990000000	1.24716	1.02722	0.400958	0.01387	0.006245	0.322281
2129	1	2	2	2	2	2008	0	0	0	46.66	3.6666	0	0.538743	0.260529	3.54	0.078481	0.093674	960	2050000000	1.36922	2.43155	0.231729	0.019754	0.048755	0.192294
2130	2	1	1	2	2	2008	4	0	4	55.7		35.42	0.559062	0.281581	3.19	0.048621	0.068216	2028	553000000	1.3979	1.50097	0.267137	0.020975	0	0.050916
2131	2	1	1	2	2	2008	0	0	0	27.11	0	27.11	0.277143	0.278036	2.48	0.105716	0.146439	2153	689000000	1.22363	0.66106	0.259353	-0.002485	0	0.019302
2132	1	1	2	1	1	2008	11	2	9	38.38	0.1329	35.42	0.221275	0.476563	0.84	0.059173	0.112206	1050	1320000000	1.20797	1.30214	0.472168	0.02401	0	0.002968
2133	2	1	1	1	2	2008	0	0	0	22.52	0.449	21.53	0.054866	0.72086		0.023986	0.106188	95	5400000000	1.02075	5.6993	0.714259	-0.008633	0.279334	0.464369
2134	1	2	1	1	2	2008	11	1	10	26.61	0	0	4.01242	0.116615	5.53	0.021947	0.024813	1577	804000000	1.29433	1.76953	0.115505	0.007278	0.054909	0
2135	2	1	2	1	2	2008	6	1	5	48.75	0	7.11	0.159318	0.719282	1.36	0.009926	0.030754	2270	3090000000	1.03334	1.52781	0.690103	0.030933	0.009719	0
2136	1	2	2	1	1	2008	1	1	0	35.92	0	0.39	0.364435	0.484589	2.32	-0.147865	-0.286887	535	355000000	1.61841	1.15166	0.484589	-0.005807	0	0
2137	2	1	1	1	2	2008	12	2	10	52.74	0.0502	0.56	0.086369	0.59379	1.34	0.022736	0.066461	1022	1220000000	1.10718	1.37761	0.568343	-0.002171	0	-0.115271
2138	2	1	1	2	2	2008	2	0	2	44.68	0.74	0	0.539477	0.294923	4.43	0.063002	0.084846	1195	670000000	1.36904	2.66899	0.257449	0.028539	0	0
2139	2	1	2	2	2	2008	12	0	12	32.14	0.6557	32.14	0.584348	0.342272	7.43	0.078854	0.117399	1459	467000000	1.64958	0.77287	0.328323	0.004631	0.026568	-0.2057
2140	1	2	2	1	1	2008	0	0	0	60.01	12.2995	0.9	0.523395	0.720026		0.039437	0.137589	726	2290000000	1.3249	1.65919	0.711908	-0.006058	0	0.072253
2141	2	1	1	1	2	2008	0	0	0	22.69	0.0363	0	0.364978	0.318414		0.001858	0.004719	521	437000000	1.24283	0.669361	0.301341	0.017402	0	0
2142	2	1	1	2	2	2008	0	0	0	10.8	2.4536	0.28	0	0.915494		0.012897	0.151248	2818	103000000000	1.03344	29.8027	0.914732	0	0	0.003473
2144	2	1	2	1	2	2008	0	0	0	35.18	0	35.18	0.438212	0.346557	4.24	0.0165	0.023839	439	438000000	1.33716	1.44737	0.331378	0.028495	0.013382	0.000834
2145	1	1	2	2	1	2008	0	0	0	40.25	0	0	0.07304	0.55448		-0.290841	-0.639142	1132	920000000	1.27774	3.1726	0.534565	0.08997	0	0
2146	1	1	1	2	2	2008	0	0	0	42.95	2.303	16.63	0.221342	0.692072		0.056761	0.177587	753	6530000000	1.06729	3.21881	0.679779	-0.000416	0.201548	0
2147	1	1	1	1	1	2008	5	0	5	20.9	8.1727	20.9	0.79958	0.20416	3.36	0.175156	0.23178	795	519000000	2.72036	1.54052	0.194488	-0.009994	0	0
2148	1	1	1	1	2	2008	2	0	2	27	3.92	27	5.52406	0.077752	5.26	0.090836	0.092786	385	380000000	2.02148	2.61772	0.07478	-0.030932	0	-0.114161
2149	1	2	2	2	1	2008	6	1	5	46.95	0.98	0	0.276358	0.547649	0	0.051795	0.082695	810	886000000	1.42206	1.1964	0.530962	0.013517	0.068882	0
2150	1	1	2	1	2	2008	15	0	15	41.9	0	0	2.93994	0.122098	0	0.094623	0.106785	775	476000000	1.28157	1.05485	0.113889	0.007747	0	0
2151	1	1	1	2	2	2008	6	2	4	57.26	0.5636	35.42	2.80778	0.222372	11.77	0.124711	0.160208	264	368000000	1.90037	1.6064	0.221569	-0.007572	0	0
2152	2	2	1	2	2	2008	18	0	18	50.23	20.2647	3.14	1.34938	0.355487	5.89	0.159554	0.249284	880	2080000000	2.48336	1.73168	0.352878	-0.030541	0	0
2153	1	1	1	2	2	2008	0	0	0	63	17.0223	35.42	3.29063	0.173576	9.47	0.192778	0.222323	723	782000000	2.94211	1.76658	0.14864	-0.000213	0	0.062035
2154	2	1	1	1	2	2008	0	0	0	48.75	9.2039	0	0.306112	0.480637	0	0.100263	0.185399	1917	1230000000	1.29516	1.30859	0.459888	-0.00798	0	0
2155	1	2	2	2	1	2008	0	0	0	44.04	9.0449	0.01	0.836907	0.320562	3.61	0.025312	0.03911	3420	2600000000	1.52862	1.91435	0.279416	0.006862	0.011555	-0.380663
2156	1	1	1	2	2	2008	0	0	0	43.21	0.3839	0	0.471292	0.468286	0	0.023753	0.044282	3532	1870000000	1.08076	1.57614	0.463598	0.048289	0.088032	0
2157	2	1	2	2	1	2008	0	0	0	45.41	0	2.82	0.479782	0.532845	0.11	0.052617	0.08721	1917	928000000	1.33431	0.348344	0.519365	0.006944	0.032326	0
2158	1	1	1	2	2	2008	10	0	10	36.82	0	0	3.76717	0.138695	4.45	0.098495	0.114096	328	615000000	1.41637	1.41861	0.136733	-0.027757	0	0.011371
2159	1	2	1	1	1	2008	0	0	0	14.64	0	0	0.365128	0.522542	6	0.018232	0.028563	846	772000000	1.13842	4.25225	0.472129	0.152301	0.160606	0.016957
2160	1	1	2	1	2	2008	3	0	3	39.6	0	6	0.456522	0.604793	0.41	0.003952	0.009579	750	1470000000	1.12029	1.03074	0.587383	0.035693	0	0
2161	2	1	1	1	2	2008	28	4	24	39.8	8.1796	35.42	2.34654	0.261252	10.64	0.103662	0.133377	459	576000000	2.35483	3.06513	0.24671	-0.037828	0	0.039835
2162	1	1	2	1	2	2008	125	2	123	52.01	0	0	0.283832	0.479426	2.73	0.020154	0.036388	1626	1670000000	1.17833	1.93666	0.445656	-0.037828	0.099223	0
2163	2	2	1	2	2	2008	0	0	0	28.46	0	1.34	0.335007	0.574729		0.030849	0.080331	2519	1430000000	1.10087	1.02673	0.551249	0.005119	0.01046	0
2164	2	1	1	1	2	2008	14	0	14	41.25	2.3407	7.5	0.209601	0.464292	4.65	0.09138	0.160252	1046	913000000	1.51777	1.73087	0.427998		0.05479	0.07
2165	1	1	2	1	2	2008	5	0	5	26.72	4.1428	1.35	1.08535	0.309679	3.25	0.112524	0.149664	606	643000000	1.63208	0.722784	0.279502	0.011567	0	0
2166	1	1	2	1	1	2008	5	0	5	29.81		29.81	0.579276	0.345887	5.39	0.007293	0.010523	366	355000000	1.5129	3.15251	0.305812	0.009498	0	0.003696
2167	2	2	1	1	2	2008	1	0	1	32.25	0	32.25	0.079045	0.504556	5.21	0.056206	0.106723	255	451000000	1.64675	2.36702	0.47335	0.039108	0	0
2168	2	1	1	1	2	2008	2	0	2	27.25		27.25	1.83558	0.175457	4.05	0.074148	0.093678	490	620000000	1.25919	2.56569	0.17099	-0.022122	0	0
2169	2	1	2	1	2	2008	3	2	1	36.26	3.2956	2.9	0.166284	0.519323	4.66	0.044909	0.087411	689	629000000	1.55671	1.68817	0.494979	0.018211	0	0
2170	2	1	2	1	2	2008	2	0	2	33.51	2.143	0	0.504405	0.353105		0.081178	0.119531	2565	860000000	1.31513	0.483489	0.35027	0.007547	0	-0.377472
2171	1	1	2	2	1	2008	0	0	0	63.1	0	0	1.82864	0.304125	2.77	-0.055698	-0.076259	2195	804000000	1.22746	0.348344	0.287966	0.009918	0	0.412036
2172	1	1	1	1	2	2008	0	0	0	48.56	0.36	0	0.129514	0.562704		-0.144078	-0.351208	2699	2420000000	1.0212	1.48079	0.532055	0.025158	0.082625	0
2173	2	1	1	1	2	2008	2	0	2	47.01		35.42	0.148419	0.41588	3.37	0.065311	0.105142	592	657000000	1.21023	1.90959	0.40404	0.037086	0	0
2174	1	1	1	2	2	2008	0	0	0	51.53	0	0	0.67777	0.413198		0.022468	0.042428	2148	366000000	1.32428	1.27386	0.411397	0.05855	0	0
2175	1	1	1	1	1	2008	3	0	3	22.84	0	22.84	0.476118	0.40352	1.96	0.022124	0.034361	1100	395000000	1.39943	2.58859	0.356134	0.065542	0.010709	0
2176	2	1	2	1	1	2008	0	0	0	31.41	0	0.02	0.6233	0.36963	2.38	0.044392	0.070741	1303	548000000	1.55184	1.32759	0.361406	0.020596	0	0.011163
2177	2	1	1	1	2	2008	2	0	2	63.95	4.3772	35.42	0.494794	0.416021	5.07	0.085078	0.145631	338	710000000	1.48403	2.06177	0.415798	0.033657	0.06424	0.000246
2178	1	1	1	1	2	2008	1	0	1	26.32	0.0111	26.32	1.06441	0.277707	4.7	0.033766	0.047091	168	385000000	1.4564	1.79536	0.277707	0.009434	0	0.077755
2179	1	2	1	2	1	2008	118	1	117	44.87	7.5922	0.05	0.799775	0.419796		0.064465	0.117344	4536	1820000000	1.41348	1.69161	0.401463	0.012074	0	-0.786543
2180	2	1	1	2	2	2008	0	0	0	41.14	0.57	35.42	3.60761	0.13883		0.073708	0.086319	400	374000000	1.34454	3.07968	0.137923	-0.012027	0	0
2181	2	2	1	1	2	2008	0	0	0	37.73	1.5211	0	1.89222	0.186628		0.000418	0.000755	1798	1600000000	1.26006	3.44291	0.182806	0.00323	0.021924	0.045954
2182	1	1	2	2	2	2008	2	0	2	30.39	8.7032	30.39	0.183212	0.522102	0.35	0.023334	0.047543	2218	1780000000	1.19876	0.778462	0.509199	0.015422	0.056072	0.072353
2183	2	1	1	2	2	2008	0	0	0	49.52	12.1515	0	0.151372	0.771329		0.029561	0.1241	1275	5120000000	1.17408	1.78312	0.762887	0.100409	0	-0.786543
2184	1	1	2	1	2	2008	0	0	0	23.59	0.0019	23.59	2.49415	0.181691	1.96	0.056533	0.081718	896	921000000	1.14112	0.849899	0.181238	0.004508	0	0
2185	1	1	1	2	1	2008	3	1	2	37.36	0	0	0.473039	0.281284		0.05985	0.081712	2510	1150000000	1.16085	1.55234	0.269485	-0.012166	0.02169	0
2186	1	2	1	1	2	2008	0	0	0	48.82	0.2944	0.4	0.764897	0.338601	0	0.072328	0.108581	4580	1090000000	1.85332	0.980117	0.308081	0.02081	0	0.277033
2187	2	2	1	1	2	2008	0	0	0	60	10.2762	0	0.413721	0.515929		0.079372	0.156403	1929	1850000000	1.34644	0.576674	0.497789	0.002807	0	5.35349
2188	2	1	1	1	2	2008	1	0	1	15.75	0	15.75	1.04831	0.313308		0.027844	0.04265	2688	471000000	1.29717	1.97635	0.304842	0.006431	0	-0.033666
2189	1	2	1	1	1	2008	10	0	10	40.88	0.0252	0	1.95647	0.286452	4.58	0.043957	0.061134	2731	656000000	1.32836	1.65479	0.280967	0.001609	0.076263	0
2190	1	2	2	2	1	2008	15	0	15	68.46	0.0135	0	4.13528	0.117307	3.97	0.070907	0.080094	478	581000000	1.23925	2.6952	0.114697	0.024395	0	0.124881
2191	2	1	1	2	2	2008	3	0	3	33.81	5.0801	0	0.721604	0.400952	2.98	0.089151	0.128662	3468	3760000000	1.23852	1.96857	0.355906	0.000288	0	0.182213
2192	2	1	1	2	2	2008	0	0	0	33.1843	1.2022	33.18	0.828089	0.419927		0.037117	0.068111	219	406000000	1.47508	1.16191	0.419099	0.054004	0	0
2193	1	1	2	1	2	2008	9	0	9	28.5	0	0.02	0.011232	0.489876		0.044135	0.078698	1616	1050000000	1.06632	2.15196	0.439186	0.04246	0	0.017712
2194	1	1	1	2	1	2008	11	1	10	29.8	12.5608	29.8	2.16132	0.169735		0.145711	0.17389	3948	2260000000	1.5794	1.60246	0.162048	0.004579	0	0
2195	1	1	1	2	2	2008	0	0	0	18.68	1.2938	3.83	5.52406	0.123875	5.25	0.100283	0.114377	668	291000000	1.85176	1.65252	0.123226	-0.020469	0	0.20013
2196	2	1	1	1	2	2008	0	0	0	24.86	0.0128	24.86	0.267865	0.471846	2.21	0.035746	0.065796	1280	476000000	1.21648	1.50958	0.456718	0.035483	0	0.383352
2197	2	1	1	1	2	2008	9	2	7	31.18	6.9234	31.18	1.21842	0.397493	3.83	0.102679	0.164957	913	642000000	1.52277	1.5481	0.374881	0.000526	0	0
2198	2	1	2	1	2	2008	3	0	3	27.04		0	5.52406	0.077752		0.058328	0.06062	282	235000000	1.59256	3.54569	0.07478	-0.001521	0	0
2199	2	1	1	1	2	2008	1	0	1	29.38	0.0156	29.38	0.536775	0.417879	4.13	0.053386	0.090432	771	402000000	1.30585	2.07949	0.409653	0.008261	0.01887	0
2200	1	1	1	1	1	2008	0	0	0	28.63	14.067	28.63	1.09375	0.274701	0	0.08978	0.116266	337	967000000	2.32845	2.82735	0.226571	0.020581	0.046545	0
2201	1	1	2	1	2	2008	26	1	25	50.34	0.0254	4.45	0.509768	0.529191	4.06	0.023749	0.049602	1823	759000000	1.20162	1.49886	0.521203	0.05918	0.145236	0
2202	2	1	1	2	1	2008	7	2	5	18.27	20.7945	2.11	0.597132	0.66885	0	0.092482	0.245677	1557	11200000000	1.82726	1.73601	0.630923	0.005411	0.114325	10.1494
2203	2	1	2	2	2	2008	12	0	12	41.86	0	0	0.435569	0.561152	0	0.053591	0.127246	3298	3320000000	1.05196	0.419792	0.547363	-0.007743	0.007414	0
2204	1	2	1	2	2	2008	0	0	0	59.81	7.9115	0	0.353322	0.559288	2.84	0.063963	0.138076	310	2020000000	1.28977	2.33492	0.536753	0.011429	0.08274	0
2205	2	2	2	1	1	2008	0	0	0	38.3	0.571	0	0.233823	0.525737	0	0.080802	0.164406	248	681000000	1.22226	1.71049	0.495623	0.892548	0	0
2206	2	1	2	1	2	2008	2	0	2	31.92	7.0375	31.92	1.84057	0.120625		0.097002	0.109947	938	952000000	1.20823	0.899489	0.117737	0.000782	0	0
2207	2	1	1	1	1	2008	0	0	0	8.41	3.4247	8.41	0.821093	0.383101	6.1	0.037606	0.060841	816	589000000	1.22023	2.20331	0.381898	0.015343	0	0.186928
2208	1	2	1	1	1	2008	0	0	0	60.17	0.62	0.18	0.602788	0.479606		0.056953	0.110537	72	1460000000	1.04888	3.43483	0.479606	-0.000251	0.068379	0
2209	2	1	1	1	2	2008	13	0	13	48.33	1.9767	35.42	0.276979	0.591338	3.51	0.044367	0.107563	717	758000000	1.19675	1.53632	0.587527	0.003747	0.052805	0.120892
2210	2	1	1	1	2	2008	0	0	0	63.53	1.1283	10.16	0.389058	0.622303		0.030576	0.081696	327	1150000000	1.15186	0.488112	0.622159	0.010264	0.045877	-0.378276
2211	1	1	2	1	2	2008	5	1	4	56.57	1.732	0	0.257426	0.278217	3.04	0.036027	0.046914	662	1300000000	1.10518	2.01752	0.269355	0.025186	0	0
2212	2	1	2	2	2	2008	7	0	7	69.11	0.9443	0	4.1097	0.102943		0.118772	0.122068	364	1260000000	1.17131	0.914559	0.099859	0.004721	0	0
2213	2	1	2	1	2	2008	4	1	3	26.24	0.0295	20.18	1.21296	0.258503	5.58	0.080986	0.108414	263	306000000	1.41112	1.99711	0.252988	-0.008865	0	0
2214	2	1	1	2	2	2008	4	0	4	31.57	10.4352	31.57	0.971358	0.360049	7.77	0.076193	0.117099	452	514000000	1.56043	2.38893	0.349327	0.042767	0	-0.030288
2215	2	1	2	1	2	2008	10	10	0	32.46	14.9583	32.46	1.25391	0.266692	3.99	0.129061	0.171766	3039	717000000	1.78657	0.672885	0.253036	0.005605	0	0
2216	1	1	1	2	1	2008	3	0	3	14.72	10.7625	14.72	0.756171	0.434561		0.052609	0.0922	1186	1480000000	1.29204	1.07175	0.414937	0.011021	0	0.1
2217	1	1	1	2	2	2008	51	10	41	21.84	0.1169	21.84	1.90765	0.256971		0.163695	0.221185	1953	930000000	1.32592	1.15562	0.240816	0.00902	0.043003	-0.001498
2218	2	1	2	1	2	2008	4	3	1	46.95	2.4017	3.14	1.0172	0.118242	3.35	0.095985	0.108047	848	761000000	1.81615	2.58157	0.111634	0.027837	0	0
2219	1	1	2	1	1	2008	0	0	0	65.95	4.8244	0	2.65658	0.133117	0	0.124019	0.142667	633	359000000	1.95578	1.25944	0.130709	0.000158	0	0
2220	1	1	1	1	2	2008	0	0	0	37.89	5.3995	24.39	0.487662	0.420466	2.34	0.074473	0.1285	1389	908000000	1.28286	1.42757	0.420443	0.005578	0.30993	0
2221	1	1	1	2	2	2008	0	0	0	36.64	0.002	0	0.527564	0.57678		0.027477	0.061151	153	1230000000	1.11333	0.742694	0.550556	-0.014987	0.016291	0.025609
2222	1	2	1	1	2	2008	7	0	7	35.53	0.0249	4.18	5.52406	0.077752	8.86	0.084577	0.090208	657	620000000	1.24915	4.46964	0.076657	0.025193	0	0.080261
2223	1	1	1	2	2	2008	11	0	11	44.85	10.4096	0	3.53928	0.104961	2.96	0.13798	0.152331	1291	449000000	2.15414	1.11979	0.097378	0.014823	0	0.016475
2224	2	1	2	1	2	2008	0	0	0	49.87	0.0498	35.42	0.823607	0.283816	3.26	0.043103	0.061768	1473	449000000	1.21318	0.812578	0.272167	0.024202	0	-0.131567
2225	1	1	2	1	1	2008	20	0	20	17.47	0.023	17.47	0.20528	0.396929	4.17	0.086687	0.141293	3449	1220000000	1.14489	1.16737	0.38637	0.029854	0	0
2226	1	1	2	2	1	2008	6	0	6	38.21	2.8264	35.42	5.52406	0.085125	1.01	0.098941	0.108719	336	324000000	1.34714	1.3303	0.083343	0.003568	0	-0.111346
2227	2	1	2	1	2	2008	0	0	0	62.6	1.6637	0	1.47476	0.080407	6.24	0.075337	0.081615	388	632000000	1.34137	3.75814	0.076923	0.014996	0	0
2228	1	1	2	1	2	2008	1	0	1	48.5	0.766	0	0.543194	0.452664	1.42	0.082859	0.129873	2474	692000000	1.21063	1.08613	0.428662	0.018071	0	0
2229	1	1	1	1	2	2008	8	1	7	26.63	0.0248	26.25	5.52406	0.077752	4.8	0.086029	0.091855	462	476000000	1.20623	3.06885	0.07478	0.01202	0	0
2230	1	1	1	2	1	2008	11	0	11	13.24	9.5838	3.37	5.52406	0.115723	14.54	0.117426	0.131736	746	597000000	1.83314	2.31691	0.111154	0.014626	0	0.030726
2231	1	1	1	1	2	2008	3	0	3	35.14	0.0408	33.64	3.13966	0.169566		0.043787	0.052668	325	457000000	1.21072	3.19922	0.168623	0.04563	0	0
2232	1	2	1	1	1	2008	0	0	0	50.76	6.1724	0	1.92314	0.207634	4.81	0.106867	0.130023	1241	618000000	1.47697	0.569094	0.175335	0.016731	0	0
2233	2	1	2	2	2	2008	0	0	0	22.5	0.6366	22.5	0.169388	0.536681	0.52	0.055859	0.108842	2461	3810000000	1.07284	1.708	0.511573	0.050323	0.03941	-0.012286
2234	1	1	1	1	2	2008	0	0	0	53.17	0.4268	35.42	0.7225	0.402832	0.94	0.050745	0.083749	1420	1020000000	1.16528	1.25824	0.387181	0.0296	0.009787	0
2235	1	1	1	1	2	2008	0	0	0	44.41	0.0445	20.2	1.63189	0.277991	3.31	0.057242	0.079778	729	599000000	1.21461	1.50005	0.271591	0.01388	0	0
2236	2	1	1	2	2	2008	25	1	24	46.09	5.2914	35.42	2.95454	0.166002	8.3	0.120304	0.143402	839	865000000	1.52896	1.3683	0.160239	-0.00809	0	-0.786543
2237	1	1	2	2	2	2008	3	2	1	50.52	0.4399	8.14	0.769521	0.412868	1.12	0.101587	0.17099	2435	1850000000	1.24259	0.868863	0.405888	0.016233	0.032456	-0.000402
2238	2	2	1	1	2	2008	4	1	3	61.42	11.0378	0	1.87786	0.299924	5.02	0.044181	0.063646	440	1710000000	1.30382	2.40166	0.29452	0.040387	0.058592	-0.046458
2239	1	1	1	2	2	2008	0	0	0	42.54	0.4469	0	2.06449	0.184863		0.084505	0.097941	2128	682000000	1.13952	0.814771	0.180414	0.030328	0	0.001252
2240	2	1	1	2	2	2008	0	0	0	36.02	1.0424	0	0.425907	0.453743	0.87	0.022826	0.038997	2305	3070000000	1.01752	4.09434	0.433426	0.044474	0.240884	0
2241	1	1	1	2	2	2008	50	0	50	33.75	13.168	0	0.893636	0.399887	4.65	0.095285	0.151075	3559	1430000000	1.34904	1.40937	0.387073	0.042576	0.049057	0
2242	1	1	2	2	2	2008	126	0	126	49.71	18.9918	0	1.88776	0.355879	2.05	0.174047	0.23619	3456	3680000000	1.64605	0.85028	0.342505	-0.000741	0	0.025211
2243	2	2	2	2	2	2008	23	0	23	54.03	8.9658	0	0.999124	0.321143	5.62	0.067718	0.098857	1262	699000000	1.23338	1.21877	0.314844	0.022325	0	0
2244	2	1	1	2	2	2008	0	0	0	53.31	3.7974	12.73	0.13587	0.759816		0.043217	0.209369	998	13900000000	1.039	5.99086	0.752073	-0.00466	0.145904	0
2245	1	1	1	2	2	2008	0	0	0	49.59	0.0695	0	0.602783	0.368915		0.033868	0.056915	200	637000000	1.22086	0.856622	0.356749	0.019503	0	0.156582
2246	1	2	2	1	1	2008	3	1	2	52.21	0.0954	0	4.45624	0.090372	2.79	0.043347	0.047673	1423	643000000	1.16515	1.18121	0.089588	0.032555	0	0.054795
2247	2	1	1	1	2	2008	63	0	63	38.4	0.6522	11.23	3.22869	0.197178	0	0.052609	0.063892	530	481000000	1.22016	2.22254	0.176586	-0.002377	0	0
2248	1	1	1	1	2	2008	0	0	0	26.32	1.6927	21.4	0.267607	0.365564	6.04	0.063762	0.100475	25	849000000	1.33396	2.01692	0.357946	0.037375	0.047126	0
2249	2	1	2	2	2	2008	41	2	39	37.38	0.0921	35.42	2.35613	0.216135	5.01	0.096415	0.121844	4738	1470000000	1.21136	0.940097	0.209653	0.013635	0	14.9708
2250	2	1	2	2	2	2008	2	0	2	46.12	1.3332	35.42	0.26963	0.437194	0	0.067979	0.117453	1190	1110000000	1.15741	1.01954	0.423339	0.016528	0	0
2251	1	1	1	2	1	2008	0	0	0	53.67	18.4819	0	0.755216	0.482789		0.061059	0.115846	14645	2670000000	1.41469	0.513895	0.472513	-4e-05	0	0.995511
2252	1	1	2	2	2	2008	0	0	0	37.5	10.3478	0	5.52406	0.092855		0.126543	0.139491	262	831000000	1.98667	2.68247	0.091946	0.022314	0	-0.786543
2253	1	1	1	1	1	2008	3	1	2	12.21	0.3905	0	4.75289	0.141051	0	0.067712	0.080431	356	435000000	1.50005	3.7197	0.134307	0.01028	0	0
2254	1	2	2	2	2	2008	7	1	6	38.65	7.803	0.01	2.26727	0.129788	4.53	0.09848	0.1178	906	1930000000	1.20037	1.36075	0.127147	0.008467	0	0
2255	1	1	1	1	2	2008	0	0	0	28.95	10.7961	28.95	0.326077	0.631956		0.063051	0.147233	2283	1400000000	1.23224	1.86427	0.604238	0.019105	0.004276	0
2256	2	1	2	1	2	2008	1	0	1	39.15	0.1702	0	4.90842	0.150216	3.79	0.080341	0.092634	391	451000000	1.27775	1.48136	0.132707	0.014755	0	0
2258	1	1	2	2	1	2008	21	2	19	27.26	6.5206	0.02	5.52406	0.077752	4.18	0.102917	0.106678	705	852000000	1.3115	2.10867	0.07478	0.035265	0	0
2259	1	1	2	1	1	2008	1	0	1	49.73	0.1976	5.29	0.371989	0.671318	1.38	0.016096	0.045027	1221	1420000000	1.08416	2.59708	0.643169	0.084319	0.200334	0.340826
2260	2	1	2	1	2	2008	33	0	33	39.94	0.1026	0	0.683404	0.521433	3.29	0.03116	0.0613	2100	696000000	1.14567	0.95681	0.491684		0.003935	0
2261	1	1	1	2	1	2008	1	0	1	22.87	11.1043	22.87	1.79831	0.120994	8.11	0.137128	0.14675	754	614000000	1.60973	2.33893	0.118769		0	0.234685
2262	1	1	2	2	2	2008	5	0	5	41.23	3.5622	0	0.349558	0.557933	2.54	0.054595	0.120763	1202	729000000	1.55917	0.76578	0.528731		0.000315	0
2263	2	1	2	1	2	2008	1	0	1	52.8	0.0486	0	0.215752	0.508656		0.029121	0.059922	900	1730000000	1.03605	1.48157	0.4554		0.115586	0
2264	1	1	1	1	2	2008	0	0	0	43.97	12.0072	1.12	0.792305	0.519326		0.061099	0.125988	7298	1060000000	1.33628	0.466516	0.518785		0	0
2265	1	2	1	1	1	2008	3	0	3	52.44	0.0249	0	0.758943	0.334909	3.52	0.040629	0.063034	2641	789000000	1.21453	1.83873	0.334879		0	0.04753
2266	2	1	1	2	2	2008	0	0	0	42.85	15.3796	35.42	0.750577	0.410921	4.17	0.087072	0.145613	781	1380000000	1.39229	1.83001	0.402185		0	-0.007026
2267	1	2	2	2	1	2008	0	0	0	62.19	9.3763	0	1.24187	0.298822		0.101585	0.14398	552	2910000000	1.27019	1.6629	0.294452		0.07447	0.010628
2268	1	2	1	2	1	2008	9	0	9	37.36	9.3104	1.14	3.98529	0.16882	13.29	0.087475	0.094868	672	455000000	1.5837	2.16118	0.16868		0	0
2269	1	1	1	1	2	2008	0	0	0	74.98	7.6773	0	0.971454	0.446558		0.128337	0.227037	1454	4580000000	1.36457	1.02309	0.434612	0.010909	0.043697	0
2270	1	1	2	1	2	2008	22	1	21	18.24	1.4069	18.24	1.7461	0.329417	0	0.079506	0.111789	889	709000000	1.38134	2.2675	0.288648		0	0
2271	1	1	2	2	2	2008	0	0	0	41.7	0.6368	35.42	0.444548	0.354661	0	0.068583	0.104392	1123	660000000	1.49754	0.927235	0.344619		0	0
2272	1	1	1	1	1	2008	3	0	3	38.16	0.0839	35.42	0.804489	0.381573	3.19	0.079707	0.122711	1362	631000000	1.46365	1.96466	0.350447		0.055484	0.000403
2273	2	1	1	2	2	2008	4	0	4	31.48	0.4491	5.25	5.52406	0.094194		0.112963	0.124554	691	422000000	1.61003	2.28405	0.093063		0	0
2274	1	1	2	1	2	2008	3	0	3	41.25	1.3619	0	0.15899	0.565751	0.23	0.063531	0.138624	2174	3190000000	1.14561	1.07527	0.541786		0.112958	0.039303
600000	1	2	1	2	2	2008	0	0	0	23.573	25.9796	0	0	0.968306		0.009558	0.300291	17695	1170000000000	1.02252		0.968153	0		0.000933
600004	2	2	1	2	2	2008	0	0	0	64.78	10.2588	0	0.20639	0.332192		0.05735	0.083122	3482	9020000000	1.20285		0.331105	0.040543		-0.000236
600006	1	2	2	2	1	2008	39	7	32	60.1	0.7879	0	0.444788	0.506152	2.76	0.037304	0.060283	8254	11100000000	1.00125		0.475886	0.006578		0.407471
600007	1	1	1	2	2	2008	0	0	0	74.98	2.5134	0	0.297889	0.670103		0.043668	0.083978	263	8130000000	1.07203		0.480603	-0.006458		0.149693
600008	1	2	1	2	2	2008	0	0	0	61.79	1.852	0	0.616657	0.590549		0.027456	0.055606	4932	12900000000	1.07273		0.441801	0.151272		0.016565
600009	1	2	1	2	2	2008	0	0	0	53.25	22.0574	0	0.1511	0.29468		0.052202	0.070344	6440	17300000000	1.30903		0.28791	0.000415		0.156524
600010	1	2	2	2	1	2008	1	0	1	61.2	2.3831	0	0.139623	0.673052		0.020965	0.064123	31308	43900000000	1.01893		0.673052	0.014087		0.013697
600011	1	2	2	2	2	2008	0	0	0	42.03	2.2215	0	0.107772	0.836188		-0.025599	-0.102113	28130	165000000000	1.06071		0.747412	0.04367		0.018442
600012	1	2	1	2	1	2008	0	0	0	31.27	1.5405	0	0.175694	1.68648		0.086198	0.138415	1376	8590000000	1.0459		0.392313	0.041982		0.091871
600015	1	2	1	2	2	2008	2	0	2	13.98	14.8471	0	0	0.962521		0.004197	0.111987	11109	732000000000	1.00534		0.962521	0		0.031928
600016	1	1	1	2	2	2008	4	2	2	8.41	12.425	0	0	0.948324		0.007486	0.146344	19853	1050000000000	1.01978		0.948146	0		0.000204
600017	1	2	1	2	2	2008	0	0	0	55.4	4.4178	0	0.167637	0.473749		0.049233	0.094895	2713	5700000000	1.12028		0.471011	0.060721		0.21377
600018	1	2	1	2	2	2008	0	0	0	44.23	0.6838	0	0.431065	0.434502		0.102055	0.154618	24875	59100000000	1.21595		0.391175	0.020036		0.072062
600019	1	2	2	2	2	2008	463	36	412	73.97	7.0563	0	0.087068	0.526565		0.033002	0.070242	43789	200000000000	0.917099		0.510863	0.001975		0.115738
600020	1	2	1	2	1	2008	0	0	0	45.03	0.6752	0	0.399902	0.732145		0.013481	0.047374	1889	19100000000	1.00349		0.714147	0.270503		-0.012042
600021	1	2	2	2	2	2008	0	0	0	42.84	0.3694	0	0.047604	0.768737		-0.068788	-0.339555	5883	27600000000	0.994204		0.752438	0.073016		-0.034676
600022	1	1	2	2	2	2008	8	0	8	68.69	7.2092	0	0.238934	0.737047		0.028227	0.107394	17945	27800000000	1.0062		0.737047	0.00569		0
600026	2	2	2	2	2	2008	0	0	0	46.36	5.3021	0	1.01344	0.280125		0.17963	0.251616	3961	29900000000	1.12827		0.279995	0.010544		0.324699
600027	1	2	2	2	1	2008	0	0	0	50.6	2.3157	0	0.067358	0.829543		-0.035965	-0.232174	17686	84600000000	1.02133		0.817313	0.080039		-0.029148
600028	1	2	1	2	2	2008	463	48	412	74.98	1.2456	0	0.028565	0.555847	0	0.034717	0.089945	88846	752000000000	1.05071		0.533462	0.002304		0.03414
600029	1	2	2	2	2	2008	0	0	0	50.3	0.9907	0	0.112624	0.894634		-0.057781	-0.689759	46209	83000000000	1.03163		0.886173	-0.037828		0.214106
600030	1	2	2	2	2	2008	0	0	0	23.69	16.2418	0.03	0	0.58386		0.058809	0.132285	11910	137000000000	1.4461		0.579757	0		0.148898
600031	2	2	1	2	2	2008	134	27	107	60.73	16.3332	0	0.642207	0.570003		0.105561	0.211069	16656	14000000000	2.04974		0.55719	-0.026573		-0.316563
600033	2	2	1	2	2	2008	0	0	0	42.58	4.2143	0	0.054005	0.465107		0.109402	0.198847	751	9430000000	1.08409		0.462017	0.026603		-0.005251
600035	1	1	1	2	1	2008	0	0	0	40.37	4.6629	0	0.437547	0.165255		0.101313	0.121315	804	2980000000	1.16186		0.164927	0.03679		0
600036	1	2	1	2	2	2008	5	5	0	17.78	18.2077	0	0	0.956532		0.013326	0.265069	36916	1170000000000	1.03105		0.949242	0		-0.001618
600037	1	2	1	1	1	2008	0	0	0	44.98	23.9987	0	1.81872	0.242995		0.058019	0.076483	2849	5670000000	1.55866		0.241353	-0.027173		0.420564
600038	2	1	1	2	2	2008	0	0	0	50.05	0.0073	0	0.073046	0.548376		0.034336	0.076028	3087	2870000000	1.30259		0.548376	-0.008481		0.12661
600039	1	2	1	2	2	2008	1	0	1	35.793	0	0	0.081619	0.771411		0.005712	0.016926	2940	5280000000	1.05878		0.769492	0.033677		0.170921
600048	1	2	1	2	1	2008	0	0	0	48.97	25.2504	0.39	0.280289	0.707818		0.056751	0.159017	5676	53600000000	1.15708		0.707766	-0.009096		2.08918
600050	1	2	2	2	1	2008	38	0	38	61.05	10.3343	0	0.07397	0.420232		0.097188	0.280746	88846	347000000000	0.861354		0.397769	-0.003368		0
600051	2	2	1	2	2	2008	0	0	0	33.26	0	0	0.323155	0.616638		0.045093	0.1016	679	3480000000	1.02498		0.603095	0.00313		0.351025
600052	1	2	1	2	2	2008	0	0	0	38.66	0.688	0	0.033517	0.839715		0.04082	0.247377	1086	9000000000	1.07124		0.833066	0.061804		0.384249
600053	2	1	1	1	2	2008	0	0	0	72.37	0	0	0.059723	0.686624		0.079733	0.254479	135	2430000000	1.05154		0.686624	-0.002476		-0.786543
600054	2	1	1	1	2	2008	0	0	0	41.95	12.2828	0	0.608774	0.321306		0.120963	0.16548	3596	1690000000	2.0647		0.317536	0.001708		-0.01446
600055	2	1	1	2	1	2008	0	0	0	51.51	0.37	0	0.475751	0.510671	0	0.02843	0.057287	981	1020000000	1.39659		0.508444	0.02524		0.002232
600056	1	2	1	1	1	2008	1	0	1	61.1	0.63	0	0.41309	0.532836		0.080343	0.153935	379	2440000000	1.20774		0.517385	0.005221		0.268217
600057	1	2	1	1	2	2008	1	0	1	43.09	0	0	0.013783	1.68648	0	-0.412568	0	1405	1590000000	1.67985		1.6639	0.034919		0.11967
600058	1	2	2	2	2	2008	0	0	0	63.5	5.2068	0	0.084197	0.783191		0.025044	0.108661	10102	37700000000	1.04823		0.764584	-0.000606		0.236905
600059	1	2	1	2	2	2008	10	0	10	40.55	4.1247	0	0.322905	0.315621		0.054712	0.078102	1864	1830000000	1.44211		0.297377	0.021596		0.088983
600060	1	2	1	2	2	2008	318	5	313	48.4	6.311	0	0.246579	0.487474		0.035729	0.076024	10860	5910000000	1.0073		0.479783	0.010899		0.07238
600061	2	2	1	2	2	2008	0	0	0	35.99	0	0	0.520497	0.363714		0.007449	0.010212	2259	816000000	1.84833		0.34183	0.00048		0.238618
600062	1	2	1	2	2	2008	2	0	2	49.05	19.4119	0	0.9043	0.270935	0	0.092868	0.123581	9977	4270000000	2.00681		0.262017	0.003067		0.368029
600063	1	2	1	2	2	2008	0	0	0	38.3991	0	0	0.307138	0.509065	0	0.021623	0.043187	2594	3050000000	1.06411		0.508309	0.033952		0.047386
600064	1	1	2	2	2	2008	0	0	0	34.46	3.8323	0	0.103096	0.668035	0	0.017639	0.054818	869	10800000000	0.976028		0.666882	0.077757		0.045703
600066	1	2	2	2	1	2008	36	0	36	32.17	30.8339	0.08	0.476687	0.671264		0.111875	0.31626	3907	4680000000	1.45994		0.636895	0.003856		0.723516
600067	1	2	1	2	2	2008	5	1	4	26.08	13.5709	0	0.147137	0.79259		0.030073	0.120143	288	7380000000	1.06626		0.768552	0.018203		0.102931
600068	1	1	2	2	1	2008	43	1	42	43.54	7.5574	0	0.221307	0.982942	0	0.026696	0.177901	33125	31700000000	1.13752		0.82709	0.037564		0.045746
600069	1	1	1	1	2	2008	0	0	0	25.63	3.9418	0	0.243346	0.625289	0	0.00867	0.025359	4341	3650000000	1.00421		0.602643	0.021999		-0.085075
600070	1	2	2	2	1	2008	0	0	0	25.64	0	0.02	0.324311	0.570475		0.001371	0.014576	2905	1280000000	0.900474		0.522982	0.041374		0.040355
600071	1	2	1	1	1	2008	0	0	0	39.46	3.19	0.01	0.675913	0.334171		0.042805	0.049767	6131	1090000000	1.00345		0.329843	0.020317		0.048477
600072	2	2	1	1	2	2008	2	0	2	40.01	0.1401	0	0.579525	0.437426	0	0.04043	0.073701	860	2280000000	1.61725		0.430454	-0.012205		0.454093
600073	2	2	1	1	1	2008	14	0	14	50.74	0	0.01	0.191043	0.591808		0.001724	0.005883	2847	2160000000	1.17517		0.578793	0.053077		0.185201
600074	1	1	2	2	2	2008	0	0	0	21.66	0	0	0.187499	0.905091		0.001027	0.026436	1627	3600000000	1.13241		0.692669	0.108361		2.88606
600075	1	2	1	2	2	2008	0	0	0	43.27	2.7	0	0.220107	0.639397		0.012436	0.035948	4695	5360000000	1.01452		0.609848	0.041459		0.030439
600076	1	1	1	1	2	2008	0	0	0	17.62	0	0	0.035873	0.893577		-0.13871	-0.549656	722	279000000	3.46704		0.717141	0.892548		-0.104643
600077	2	2	2	2	1	2008	0	0	0	17.44	0	0	0.319386	0.715556		-0.043762	-0.06859	26	559000000	1.16918		0.325315	0.000148		0
600078	1	1	1	1	2	2008	0	0	0	26.22	2.4525	0	0.188879	0.72124		0.033842	0.078366	2555	5160000000	1.29661		0.691106	0.054452		0
600079	1	1	1	1	2	2008	0	0	0	16.4078	7.6191	0	0.102643	0.530309		0.039885	0.077721	3078	2550000000	1.12769		0.514493	0.059209		0.071097
600080	1	1	1	1	2	2008	0	0	0	30.46	0	0.01	0.071202	0.500474	0	-0.038763	-0.07668	443	1370000000	1.00436		0.492238	0.170881		0
600081	1	1	2	2	1	2008	3	1	2	65	0	0	0.055306	0.645418	0	-0.053157	-0.213587	3327	1140000000	1.22394		0.643028	0.023874		0.114791
600082	1	1	2	1	1	2008	0	0	0	23.74	1.0857	0	0.86128	0.522162		0.040572	0.085714	64	3360000000	1.00413		0.521704	0.008609		0.128859
600083	1	1	2	1	2	2008	0	0	0	15.33	0	0	0.773565	0.584941		0.017868	0.03681	25	153000000	9.40298		0.514588	0.009122		14.9708
600084	1	2	1	1	2	2008	0	0	0	37.35	0	0	0.043947	1.37934		-0.12922	0	3532	2430000000	1.55457		1.28142	0.892548		0.259852
600085	1	1	1	1	1	2008	10	0	10	55.24	16.1918	0	1.40166	0.195932		0.077062	0.090707	2887	4550000000	1.60073		0.191664	0.005847		0.033704
600086	2	2	1	1	1	2008	0	0	0	47.25	0	0	0.018549	0.625292		0.008299	0.015688	247	1230000000	1.45857		0.625258	0.029865		0
600088	1	2	2	2	2	2008	0	0	0	54.37	9.14	0	0.881184	0.515985		0.033331	0.06425	627	1790000000	1.32815		0.515985	-0.006938		0
600089	1	1	1	1	1	2008	7	0	7	12.14	30.8339	0.01	0.527933	0.63773		0.071199	0.18461	8856	15200000000	2.19272		0.608945	0.017553		0.167782
600090	1	2	1	1	2	2008	0	0	0	41.3578	0	0	0.085475	0.569867		0.117265	0.246253	2632	1110000000	1.41672		0.537298	0.018432		0.071265
600091	2	1	2	2	1	2008	0	0	0	15	0	0	0.687235	0.373109		-0.076026	-0.120683	3168	2620000000	0.861354		0.370444	0.024339		0.042413
600093	2	1	1	1	1	2008	0	0	0	38.84	0	0	0.155621	0.786351		-0.059127	-0.18945	29	905000000	1.94758		0.63355	0.040633		-0.011301
600094	1	2	1	1	1	2008	0	0	0	24.61	0	0	0.612474	1		0.210659	0	25	153000000			1	0.313463		0
600095	1	1	1	2	1	2008	0	0	0	30.59	0	0	0.18976	0.418801	0	0.007667	0.015061	1277	1270000000	1.17043		0.405773	0.039466		0.075915
600096	1	1	1	2	2	2008	0	0	0	60.81	6.3067	0	0.37082	0.701149	0	0.046644	0.17888	8185	17700000000	1.08945		0.692379	0.027044		0.089931
600097	1	1	1	2	1	2008	0	0	0	43.02	1.8257	0	0.127829	0.444329		0.194412	0.349869	358	808000000	2.09608		0.444329	0.098657		0
600098	1	1	2	2	1	2008	0	0	0	67.047	3.0521	0.03	1.00254	0.297442		0.041875	0.043882	1615	14000000000	0.988565		0.292835	0.008899		0.001169
600099	2	2	1	1	2	2008	3	0	3	45.06	0	0.01	5.52406	0.077752		0.008241	0.00881	583	510000000	1.31947		0.07478	-0.020069		0.454746
600100	2	2	2	2	2	2008	30	14	16	30.34	21.6749	0	0.366753	0.560943	0	0.02197	0.035683	2395	18100000000	1.05213		0.533201	0.016512		0.080795
600101	1	2	1	1	2	2008	0	0	0	20.07	2.61	0	0.12567	0.513765		0.046529	0.091937	1989	1950000000	1.16745		0.490783	0.046419		0.077088
600103	1	2	1	2	2	2008	0	0	0	8.41	0.0276	0	0.359496	0.311491	0	0.006513	0.003306	2439	2720000000	1.14925		0.308837	0.023001		0.04335
600104	1	2	2	1	1	2008	55	6	49	74.98	2.9079	0	0.376775	0.658185	2.76	-0.007881	0.018943	4173	108000000000	0.984128		0.642704	0.008907		0.181675
600105	1	2	2	1	2	2008	32	0	32	36.8	0	0.05	0.077137	0.750653		0.013958	0.025416	895	4040000000	0.96785		0.719081	0.059949		0.005093
600106	1	2	2	2	2	2008	0	0	0	44.94	0	0	0.220898	0.725208		0.019589	0.063349	222	4350000000	1.16713		0.690779	0.414527		0.038161
600107	1	1	1	1	2	2008	0	0	0	16.86	0	0	0.51048	0.608546		0.012727	0.028516	3485	1240000000	2.53817		0.563616	0.022496		-0.069412
600108	1	1	1	1	1	2008	0	0	0	14.65	1.4453	0	0.084216	0.56018		0.014846	0.039813	5407	3230000000	1.62624		0.382309	0.034668		0.012209
600109	1	2	1	1	1	2008	0	0	0	27.35	0.3056	0	0	0.701743		0.10507	0.349208	1474	7200000000	1.20926		0.698605	0		0.538053
600110	1	2	1	2	1	2008	0	0	0	13.37	1.5938	0	0.721458	0.437095		0.029411	0.029233	1349	2580000000	1.49046		0.426416	0.036845		0.173621
600111	1	1	1	2	1	2008	0	0	0	38.92	2.7676	0.03	0.357738	0.639032	0	0.03966	0.103264	3590	5770000000	1.30578		0.616549	0.013975		-0.010779
600112	1	1	2	2	1	2008	2	0	2	22.45	1.06	0	0.169656	0.45925	0	0.076767	0.133702	1000	863000000	2.22293		0.414343	0.006812		0.007376
600113	1	2	2	2	1	2008	0	0	0	53.2	0	0	0.461712	0.324221		0.034563	0.047931	90	621000000	1.19023		0.318973	0.000325		0.117318
600114	2	1	1	1	1	2008	3	0	3	33.34	0.0767	0	0.039235	0.512637	4	0.011468	0.020052	2847	1350000000	1.06575		0.498733	0.054556		0
600115	2	2	1	1	2	2008	0	0	0	59.67	0.2361	0	0.063817	1.17578		-0.191926	0	44153	73200000000	1.03465		1.1512	-0.037828		0.070656
600116	2	1	2	1	2	2008	0	0	0	17.65	0	0	0.352426	0.685118		0.034624	0.096857	2147	1600000000	1.20367		0.672192	0.061035		-0.023325
600117	1	2	1	2	2	2008	0	0	0	49.87	4.299	0	0.071777	0.729948		0.034659	0.006909	8044	10300000000	1.00344		0.707357	0.049257		0
600118	1	2	2	2	1	2008	0	0	0	51.32	22.742	0	1.17832	0.494936		0.063117	0.120407	1686	2860000000	1.62956		0.47026	-0.005605		-0.786543
600119	1	2	2	1	1	2008	0	0	0	46.11	0	0	0.291941	0.582874		-0.007182	0.003198	868	1030000000	1.31626		0.559736	0.035924		0.260098
600120	1	2	1	2	2	2008	0	0	0	46.44	0	0	0.257325	0.565238		0.046335	0.074964	519	3120000000	1.09214		0.561533	0.008278		0.266596
600121	1	2	1	1	2	2008	0	0	0	52.62	0.0795	0	0.387771	0.644791		0.03978	0.113415	12171	4680000000	1.09225		0.623236	0.004878		-0.004284
600122	2	2	1	2	2	2008	2	0	2	19.86	12.5331	0	0.413112	0.577369	0	0.040487	0.107137	8640	4790000000	1.1293		0.574929	0.011278		0.130945
600123	1	2	1	2	1	2008	10	2	8	45.11	16.6561	0.01	0.277742	0.586793		0.148297	0.318335	15961	9280000000	1.13617		0.479976	0.01273		0.581003
600125	1	1	1	1	2	2008	0	0	0	15.9	5.8084	0	3.01406	0.077752		0.111481	0.120196	1902	2650000000	1.8351		0.07478	0.019523		0.058618
600126	1	2	2	1	1	2008	0	0	0	65.07	0.68	0	0.13711	0.59801		0.006497	0.010897	6389	8810000000	0.974189		0.574885	0.010048		-0.13675
600127	1	2	1	2	2	2008	5	0	5	22.33	0.0839	0	0.117043	0.644226		-0.137254	-0.356489	2659	1480000000	2.04627		0.608615	0.01878		-0.45432
600128	2	2	2	2	2	2008	0	0	0	28.08	0	0.01	0.675564	0.524898		0.01551	0.029963	325	2640000000	1.31885		0.522769	0.002949		0.10762
600129	1	2	2	2	1	2008	0	0	0	44.02	0.0305	0	0.1527	1.0416		0.009858	0.020045	6537	5970000000	1.01402		0.729145	0.027127		0.015896
600130	1	2	1	1	2	2008	0	0	0	21.71	0.0275	0	0.839729	0.484588	0	-0.164404	-0.294135	1861	1050000000	1.71056		0.457299	0.01272		1.9559
600131	1	2	2	2	1	2008	0	0	0	23.91	0	0	0.15832	0.698065		-0.165722	-0.547368	932	1830000000	1.4041		0.691549	0.071392		-0.089792
600132	2	1	1	1	2	2008	0	0	0	32.25	5.7552	0	0.148707	0.710469		0.053112	0.153035	2716	3130000000	2.00175		0.639199	0.023711		0.156561
600133	1	2	2	2	1	2008	0	0	0	29	0	0	0.537605	0.660866		0.008538	0.027621	278	2450000000	1.02544		0.656772	0.024557		0.008138
600135	1	1	1	2	1	2008	7	2	5	35.61	5.44	0	2.33582	0.094057		0.002584	0.001547	1536	1080000000	1.08		0.088958	0.008153		0.936071
600136	1	1	2	1	1	2008	0	0	0	19.39	0	0	0.277605	0.654378		0.111218	0.331691	55	199000000	2.08047		0.654378	0.031722		0
600137	1	2	2	1	2	2008	0	0	0	58.31	0	0	0.976026	0.396982		0.142315	0.235987	454	183000000	2.16276		0.396939	-0.002378		0
600138	1	1	1	1	1	2008	0	0	0	16.56	16.2065	0	0.19849	0.511643	0	0.049934	0.066424	5044	4630000000	1.10634		0.446134	0.006184		0.003151
600139	1	1	1	1	1	2008	1	0	1	50.5	0	0	0.38122	0.544638		0.210659	0.413216	324	234000000	2.40882		0.47337	0.058785		0
600141	1	2	1	2	2	2008	13	1	12	20.75	9.3797	0	0.102051	0.659167		0.10212	0.261785	3568	3030000000	1.32646		0.611248	0.067434		0.347263
600143	1	1	1	1	1	2008	111	2	109	20.2	6.9216	20.2	0.370664	0.536207		0.033122	0.079998	2580	6170000000	1.26372		0.517471	0.018216		-0.786543
600145	1	2	2	2	1	2008	0	0	0	19.38	0	0	0.012258	0.671245		-0.379731	-1.07652	1436	714000000	1.59054		0.624857	0.043842		0.369585
600146	2	1	2	2	2	2008	0	0	0	60.4	0	0	0.450258	0.270253		0.007076	0.006935	142	426000000	1.32672		0.20099	0.030243		0.082437
600148	1	1	1	1	1	2008	2	0	2	37.01	0	0	0.152307	0.511742		0.022127	0.038223	1155	623000000	1.22778		0.502016	0.010646		0
600149	1	1	1	1	1	2008	0	0	0	14.48	0	0	0.11935	0.077752		-0.018239	-0.01836	25	637000000	1.66601		0.07478	4.9e-05		0.083911
600150	1	2	2	1	1	2008	0	0	0	61.06	3.817	0	0.480451	0.734677	0	0.094615	0.34541	9135	45000000000	1.0607		0.71103	-0.037828		0.07639
600151	1	2	2	1	2	2008	4	0	4	50.42	0.5382	0	0.493987	0.397659		0.01491	0.023465	1385	2460000000	1.33611		0.38662	0.021762		0.088933
600152	1	2	1	2	2	2008	0	0	0	24.28	0	0	0.166968	0.637348		-0.001347	0.00535	7846	2620000000	0.960652		0.615073	0.010508		0.103489
600153	1	2	1	2	2	2008	0	0	0	46.1	19.96	0.01	0.139017	0.688765		0.043659	0.121615	5497	15800000000	1.10106		0.659079	0.005071		0.137114
600155	2	1	2	1	2	2008	0	0	0	29.85	0	0	0.018789	1.68648		-0.412568	0	3962	976000000	2.69379		3.40119	0.038923		14.9708
600156	1	2	1	2	2	2008	0	0	0	44.41	0	0	0.104329	0.401053		0.009521	0.017175	3441	943000000	1.28256		0.326972	0.024731		0.258383
600157	1	1	1	2	2	2008	0	0	0	47.62	0	0	0.272293	0.704793		0.003256	0.007605	204	1050000000	1.26393		0.662003	0.019595		0.018469
600158	1	2	2	1	1	2008	0	0	0	22.0733	23.3945	0	0.312658	0.504639		0.105238	0.17416	793	2880000000	1.6121		0.49919	-0.037828		1.34372
600159	1	1	2	2	2	2008	0	0	0	35.98	2.89	0.01	0.054827	0.627469		0.000799	0.001929	255	3180000000	1.08697		0.613018	0.05328		0
600160	1	2	1	2	2	2008	0	0	0	56.91	0	0	0.074086	0.538656	0	0.018636	0.044853	5281	4250000000	1.01519		0.51918	0.023976		-0.004809
600161	1	2	1	1	1	2008	0	0	0	56.27	13.9723	0	0.582808	0.372329		0.163233	0.200851	1599	1200000000	3.57952		0.367252	0.015729		-0.010837
600162	2	2	2	2	2	2008	0	0	0	52.89	0.9114	0	0.528422	0.718974		0.065716	0.193287	2002	5380000000	1.09138		0.714215	0.003353		0.015958
600163	1	2	2	2	2	2008	0	0	0	44.69	0	0	0.776048	0.418527		0.001024	0.001642	2384	3630000000	0.978518		0.391805	0.034294		0.370165
600165	1	1	1	1	2	2008	0	0	0	20.98	0	0	0.05894	0.693934		0.00386	0.011598	4125	1470000000	1.13251		0.661739	0.029017		-0.006636
600166	1	2	2	2	2	2008	9	0	9	37.736	2.9909	0	0.0658	0.737527	1.35	0.035139	0.114998	21582	9830000000	1.08495		0.693857	0.004038		-0.020639
600167	1	1	2	1	1	2008	0	0	0	46.97	0	0	0.443853	0.545498		0.014855	0.031717	217	1000000000	1.26974		0.528636	-0.002841		0
600168	1	2	2	2	2	2008	0	0	0	61.85	0	0	1.20426	0.486357		0.018	0.038873	393	3180000000	1.01624		0.486357	-0.006405		0
600169	1	1	2	2	2	2008	30	1	29	30.9	30.8339	0	0.224171	0.726342		0.049054	0.179253	7327	9220000000	1.1776		0.726342	0		-0.003362
600170	1	2	1	1	1	2008	15	2	13	56.41	4.3068	0	0.536936	0.879872		0.015165	0.07996	9210	19000000000	1.05282		0.779469	-4.3e-05
600171	1	2	1	1	1	2008	15	3	12	27.81	0.1388	0	3.42821	0.127096	0	0.003239	0.003809	692	2010000000	1.09975		0.125761	0.006578
600172	1	2	2	2	2	2008	0	0	0	30.86	0.24	0.01	0.204653	0.469651		0.021296	0.037238	3642	1980000000	1.00139		0.463068	0.084546
600173	1	2	1	2	2	2008	0	0	0	62.85	0	0	0.156855	0.738787		0.05675	0.203006	277	2110000000	1.10608		0.651817	-0.000133
600175	1	1	1	1	1	2008	0	0	0	43.92	0	0	0.025881	0.737447		0.023192	0.095472	554	2610000000	1.07637		0.733691	0.021408
600176	1	1	1	1	1	2008	0	0	0	36.15	11.5798	0	0.254062	0.746642		0.045072	0.163773	9138	12800000000	1.12656		0.737122	0.048371
600177	1	1	1	1	2	2008	0	0	0	44.68	4.7529	0.05	0.222115	0.695951		0.056637	0.175693	49040	31600000000	1.10749		0.686786	0.024007
600178	1	2	2	2	2	2008	11	3	8	58.77	0	0	0.258734	0.435669		0.047336	0.083881	3879	3380000000	1.01013		0.435669	0.025619
600179	2	1	1	2	2	2008	0	0	0	49.94	0	0	0.021501	0.566923		-0.027475	-0.061126	2882	1970000000	1.13122		0.566923	0.017084
600180	1	2	2	1	1	2008	0	0	0	42.5666	0	0	0.547106	0.48546	0	0.057192	0.138097	504	641000000			0.48546	0.892548
600182	1	2	1	2	1	2008	45	0	45	44.43	3.68	0	0.076537	0.72358		0.001486	0.006015	3114	2910000000	1.04176		0.71647	0.042693
600183	1	1	1	1	2	2008	27	4	23	22.18	1.5579	0	0.162181	0.487395		0.024517	0.063179	2488	4210000000	1.40292		0.469734	0.018872
600184	1	1	2	1	1	2008	15	1	14	30	0	0	0.458508	0.563849		0.007596	0.021958	818	1140000000	1.16664		0.55744	0.020598
600185	2	2	1	2	2	2008	0	0	0	17.77	0	0	0.06463	0.899166	0	-0.412568	-1.34071	811	776000000	2.00375		0.88804	0.026011
600186	1	2	1	1	1	2008	2	0	2	11.81	0.0162	0	0.010494	0.640899		0.003561	0.007747	7590	3480000000	1.15867		0.537612	0.027797
600187	1	2	1	2	1	2008	0	0	0	70.21	0	0	0.079286	0.620958		0.079828	0.176292	574	501000000			0.545673	0.035974
600188	1	2	1	1	1	2008	14	4	10	52.86	1.0564	0	1.53126	0.186405		0.20181	0.24589	47389	32100000000	1.03215		0.17746	0.009971
600189	1	1	1	1	1	2008	0	0	0	47	3.8411	0	0.257858	0.375313		0.021534	0.030825	6325	2200000000	1.16278		0.367022	0.032801
600190	1	2	2	2	2	2008	0	0	0	24.33	0	0.02	0.136229	0.655146		0.03889	0.105238	1168	4310000000	1.38278		0.634834	0.156041
600191	1	1	1	2	1	2008	0	0	0	31.49	0	0	0.611486	0.280466		-0.061904	-0.085504	2011	2360000000	0.998796		0.277596	0.123142
600192	1	2	1	1	2	2008	0	0	0	49.17	0	0	0.346182	0.620686		0.002108	-0.000854	4740	2690000000	1.05403		0.591827	0.018027
600193	1	2	1	1	1	2008	0	0	0	14.7	0	0	0.078459	0.245329		0.085542	0.119668	107	615000000	1.92566		0.240962	0
600195	1	2	1	1	1	2008	3	0	3	58.46	25.6034	0.01	0.310893	0.391993		0.096709	0.146959	1860	1930000000	1.81258		0.364692	0.009368
600196	1	1	1	1	2	2008	36	0	36	49.03	20.3171	0.01	0.756083	0.424321	0	0.100934	0.172332	8580	7540000000	1.5873		0.410272	0.035272
600197	1	2	2	2	2	2008	0	0	0	50.73	2.96	0	1.10355	0.261209		0.091116	0.129016	1516	1350000000	1.45096		0.260359	-0.003636
600198	1	1	2	2	2	2008	0	0	0	30.34	0	0	0.209004	0.938272	0	0.026489	0.110962	3016	3640000000	1.40692		0.846615	0.064226
600199	2	2	1	2	1	2008	2	0	2	34.19	0	0	0.372755	0.366664	0	0.030582	0.042006	2182	794000000	1.3885		0.268327	0.020231
600200	1	2	1	2	2	2008	0	0	0	21.29	0	0.02	0.262748	0.583326		0.005931	0.008456	2559	2030000000	1.26874		0.569392	0.022749
600201	1	2	1	2	1	2008	0	0	0	11.97	29.4978	0.02	0.633026	0.440283	0	0.063251	0.10115	1170	1240000000	1.59792		0.417738	0.006509
600202	1	1	1	1	2	2008	4	0	4	41.73	26.1107	0	0.23469	0.65384		0.113152	0.304793	784	2450000000	1.5988		0.628759	0.011208
600203	1	1	2	2	1	2008	0	0	0	49.2	0	0	0.078915	0.884327		0.004738	0.045416	1076	1470000000	1.22096		0.828197	0.035846
600206	1	2	2	1	1	2008	25	0	25	39.68	0.74	0	0.243019	0.290977		0.064733	0.09116	647	1130000000	1.35915		0.289894	0.048048
600207	1	2	1	1	2	2008	6	0	6	39.12	0	0	0.236891	0.40504		0.021351	0.040354	3848	2590000000	0.926458		0.400929	0.020945
600208	1	2	2	2	2	2008	0	0	0	74.98	1.4471	0	0.167519	0.646258		0.062513	0.187252	946	13800000000	1.10128		0.632756	0.066126
600209	1	2	2	1	1	2008	0	0	0	32.07	0	0	0.040636	0.485782		-0.034331	-0.05845	555	1460000000	1.10521		0.418083	0.093527
600210	2	1	1	2	2	2008	5	0	5	22.99	1.7202	0.35	0.202799	0.630359	0	0.029609	0.069173	7414	7960000000	1.13118		0.615378	0.038106
600211	1	1	1	1	2	2008	4	0	4	22.69	0	0	0.194204	0.710669	0	0.007061	0.023527	1062	830000000	1.30989		0.663534	0.009811
600212	1	1	2	1	2	2008	0	0	0	18.39	0	0	0.027047	0.357463		0.014578	0.02233	4096	1530000000	1.05576		0.347154	0.033748
600213	1	1	2	2	1	2008	1	0	1	58.44	0	0	0.264835	0.664474		0.005419	0.015765	1694	891000000	1.22153		0.656284	0.008092
600215	1	1	1	1	2	2008	0	0	0	21.88	0	0	0.134279	0.31133		0.000653	0.000915	694	3230000000	0.861354		0.291038	0.17062
600216	1	2	2	1	2	2008	0	0	0	25.585	11.0887	0.01	0.41661	0.450599		0.210659	0.413216	4094	3260000000	1.90766		0.444797	0.044971
600217	1	1	1	1	1	2008	0	0	0	25.71	0	0	0.012931	1.09871		-0.203408	-1.34071	3827	1710000000	1.54659		0.941694	0.108951
600218	2	1	2	2	2	2008	7	0	7	44.39	0	0	0.31198	0.355718		0.006825	0.014758	2402	1450000000	0.994962		0.346171	-0.002371
600219	1	2	1	2	1	2008	23	1	22	62.33	3.8359	0	0.989926	0.325369		0.06275	0.074762	9795	13900000000	0.966608		0.323948	0.012608
600220	1	2	1	1	1	2008	43	0	43	35.49	1.0616	0	0.327707	0.526822		0.026797	0.053436	5808	6590000000	1.34592		0.511357	0.0505
600221	1	1	2	2	2	2008	0	0	0	48.62	0.2134	0	0.282695	0.866251		-0.03288	-0.231873	10027	48300000000	1.03197		0.861999	0.011777
600222	1	1	2	1	2	2008	7	0	7	47.52	0	0	0.096376	0.41947	0	0.02573	0.042761	971	936000000	1.30941		0.407336	0.042283
600223	1	2	1	2	2	2008	0	0	0	29.84	0	0	0.267091	0.904619		-0.065293	-0.777667	776	4810000000	1.17974		0.904619	0.398846
600225	1	2	2	1	1	2008	0	0	0	20	0	0	0.00852	1.54063		0.130539	0	189	491000000			1.48058	0.863365
600226	1	2	1	2	2	2008	7	0	7	39.28	1.4709	0.06	0.345931	0.450039		0.089452	0.115793	2048	2110000000	1.18923		0.433315	0.020332
600227	1	2	1	1	2	2008	1	0	1	44.41	0	0	0.449808	0.5714		0.035918	0.110236	1429	4690000000	1.00226		0.569528	-0.001916
600228	2	2	1	1	2	2008	0	0	0	45.44	0	0	0.189203	0.570134		0.020764	0.025555	1474	999000000	1.17901		0.530861	0.022926
600229	2	2	2	1	1	2008	6	2	4	38.94	0	0	0.170176	0.657774		0.012553	0.030256	3478	2550000000	1.08932		0.571934	0.04013
600230	2	2	1	1	1	2008	0	0	0	57.42	1.16	0	0.474686	0.547044		0.069177	0.152154	1902	3040000000	1.09328		0.531601	0.016111
600231	1	2	1	1	2	2008	0	0	0	53.67	13.7701	0.04	0.262511	0.572255		0.056294	0.124979	5542	6330000000	1.05203		0.549576	0.000758
600232	1	2	2	1	2	2008	2	0	2	54.59	1.51	0	0.223243	0.535204		-0.018616	-0.036606	5862	2250000000	0.963333		0.51793	0.056103
600233	1	2	2	2	2	2008	0	0	0	40.32	0.61	0.16	1.87241	0.164313		0.081314	0.084896	6792	921000000	0.935052		0.163681	0.018239
600234	2	1	2	1	2	2008	0	0	0	18.82	0	0	0.022141	1.68648		-0.325977	0	997	153000000	6.38012		4.85681	0.193659
600235	1	1	1	2	2	2008	5	0	5	53.224	0	0	0.113837	0.552494	0	0.003751	0.013689	1613	2060000000	0.982367		0.551413	0.05638
600236	1	1	1	1	1	2008	0	0	0	45.53	11.9809	0	0.544804	0.6825		0.006845	0.007751	2520	15000000000	1.1321		0.676581	0.182175
600237	2	2	2	1	2	2008	0	0	0	27.2	0	0	0.160175	0.506603		0.00634	0.013243	1600	1620000000	1.21659		0.488169	0.091078
600238	1	2	2	2	1	2008	0	0	0	13.71	4.6507	0	0.175179	0.631873		-0.223122	-0.539656	534	1030000000	1.35122		0.592261	0.040083
600239	1	1	1	1	1	2008	0	0	0	45.1	4.3072	0	0.455372	0.427783		0.039058	0.075035	199	1490000000	2.44512		0.427602	0
600240	1	2	1	1	2	2008	0	0	0	23.25	4.9206	0	1.29587	0.431994		0.026682	0.048804	106	3550000000	0.999255		0.429764	0.054854
600241	1	2	1	1	1	2008	0	0	0	56.65	0	0	0.085295	0.640421		-0.005012	-0.006422	127	1490000000	1.02655		0.640419	0.014263
600242	1	1	1	1	1	2008	0	0	0	8.41	0	0	0.045419	1.12201		0.210659	0	25	153000000			1.12201	0.566446
600243	1	1	1	1	2	2008	0	0	0	26.76	1.07	0	0.244928	0.628574	0	0.022806	0.057625	3908	1270000000	1.21275		0.603417	0.020385
600246	2	1	1	1	2	2008	0	0	0	51.1558	8.2775	0.07	0.339172	0.549671		0.112549	0.182772	118	7390000000	1.06713		0.54962	-0.002187
600247	1	2	1	1	1	2008	0	0	0	8.99	0	0	0.096177	0.264852		0.026582	0.033484	180	681000000	1.63245		0.264852	0.149737
600248	1	1	1	2	2	2008	0	0	0	59.72	0	0	0.450574	0.762111		0.025002	0.101476	3453	1790000000	1.12727		0.746798	0.892548
600249	1	1	1	1	1	2008	6	0	6	18.52	0.0953	0	1.5607	0.180394		0.00182	0.005563	1283	2890000000	0.919483		0.172705	-0.019791
600250	1	2	2	2	1	2008	0	0	0	34.99	0	0.01	0.297009	0.861702		0.003177	0.032396	318	4470000000	1.01239		0.846021	0.016089
600251	1	2	2	1	1	2008	0	0	0	21.06	19.2804	0	0.244292	0.416939		0.020972	0.035234	790	1440000000	4.12804		0.411811	0.057346
600252	1	2	1	1	2	2008	0	0	0	23.05	11.2119	0	0.174969	0.604516	0	0.045739	0.105578	1398	1050000000	1.6041		0.568863	0.049881
600255	2	2	2	1	1	2008	0	0	0	28.74	0.0779	0	1.27463	0.45523		0.005298	0.009621	2045	1910000000	1.08969		0.448553	0.007856
600256	1	1	2	2	1	2008	0	0	0	41.93	7.7816	0	0.117389	0.394546		0.099443	0.16829	1973	4860000000	1.55317		0.38831	0.04683
600257	1	1	2	1	1	2008	3	0	3	22.73	0	0	0.033612	0.754935		-0.127662	-0.267766	1223	1040000000	1.65289		0.500528	0.092462
600258	2	1	2	2	1	2008	0	0	0	60.15	6.6134	0	0.587003	0.371242		0.119744	0.157761	3899	1860000000	1.19798		0.28927	0.009597
600259	1	1	1	1	1	2008	0	0	0	50.02	0	0	0.098136	0.959266		0.004419	0.057444	2095	1250000000			0.757867	0.067539
600260	1	2	1	2	2	2008	3	0	3	23.18	0	0.05	0.077617	0.425182		0.029135	0.049741	1715	2360000000	1.00273		0.416398	0.012877
600261	1	2	2	2	2	2008	14	0	14	36.91	12.3356	6.88	0.618063	0.44524	0	0.056386	0.104114	6886	1950000000	1.17762		0.438024	0.034439
600262	1	1	1	2	1	2008	7	0	7	35.44	0	0	0.145984	0.748544	0	0.012158	0.054875	1074	2620000000	1.04754		0.725618	0.087137
600265	2	1	2	1	2	2008	0	0	0	24.42	0	0	0.052945	0.443101		0.012347	0.022412	1818	686000000	1.34946		0.428471	0.10529
600266	1	2	1	1	1	2008	0	0	0	52.79	8.6017	0	0.287672	0.662061		0.029308	0.090163	513	10600000000	1.07838		0.660242	0.021839
600267	1	2	1	1	1	2008	8	0	8	44.62	30.8339	0	0.199016	0.664048	9.5	0.048694	0.129061	3661	4120000000	1.70004		0.624096	0.02109
600268	1	2	1	2	2	2008	9	1	8	58.15	21.4623	0	0.114863	0.66825	0	0.039251	0.09324	2784	2630000000	1.26917		0.629474	0.035837
600269	2	1	2	2	2	2008	3	3	0	51.98	16.649	0	0.229594	0.37035		0.097864	0.152994	3350	12200000000	1.06662		0.366391	0.094539
600271	1	2	2	1	2	2008	28	1	27	36.19	27.9065	0	2.23671	0.258584	0	0.154145	0.180549	9287	4700000000	2.64882		0.253232	-0.00276
600272	2	2	1	2	1	2008	0	0	0	16.22	0	0	0.223916	0.818697		0.055508	0.330409	615	989000000	1.66394		0.809016	0.096329
600273	1	2	1	2	2	2008	0	0	0	55.95	0	0	0.148752	0.517736		0.001311	0.003691	4792	1570000000	0.997182		0.46717	0.016602
600275	1	2	1	1	2	2008	0	0	0	34.9	0	0	0.001461	0.921645		0.000408	0.003098	320	3080000000	1.12766		0.896821	0.280872
600276	1	1	2	2	2	2008	6	0	6	24.6	30.8339	0	1.67533	0.103326		0.193223	0.21207	3353	2250000000	6.43397		0.101986	0.004055
600277	1	1	1	1	1	2008	0	0	0	74.98	0	0	0.034465	0.501517		-0.009662	-0.01686	1767	11100000000	0.861354		0.485828	0.030844
600278	1	1	2	2	2	2008	0	0	0	65.39	0	0	0.948553	0.342969		0.037228	0.057037	201	2520000000	0.987139		0.341726	0.007588
600279	1	1	2	2	1	2008	0	0	0	42.32	0	0	0.555182	0.766699		0.013621	0.03568	2350	2750000000	1.05882		0.626911	0.105065
600280	1	2	1	2	2	2008	0	0	0	29.49	15.5898	0.01	0.238338	0.869003		0.013793	0.066355	1901	3530000000	1.05342		0.800614	0.014645
600281	1	2	1	1	1	2008	0	0	0	50.65	0	0	0.029518	0.655513		0.004697	0.012514	6350	3760000000	1.02432		0.62216	0.019399
600282	1	1	1	1	2	2008	27	1	26	62.69	4.4985	0	0.116655	0.609825		0.011017	0.028237	5338	11200000000	1.02542		0.609824	0.007104
600283	1	2	2	1	1	2008	0	0	0	25.55	0.0701	0	0.224129	0.565749		0.018014	0.048544	908	2520000000	1.096		0.514622	0.087307
600284	1	1	2	2	2	2008	0	0	0	22.64	9.6168	0	0.107874	0.625148		0.013125	0.052778	340	8510000000	0.982791		0.625148	0.022481
600285	2	2	1	1	2	2008	0	0	0	9.44	0	0.74	0.416246	0.460595	0	0.011403	0.019771	1324	968000000	1.63806		0.432264	0.056148
600287	1	2	2	1	2	2008	0	0	0	50.43	0	0.01	0.198335	0.741649		0.000345	-0.024243	268	3930000000	1.06038		0.710678	0.009151
600288	1	2	2	1	1	2008	0	0	0	34.52	0	0	0.591153	0.471445	0	0.051252	0.094129	2548	2580000000	0.969995		0.46318	0.011811
600289	1	2	1	1	2	2008	7	0	7	42.09	9.2847	0	0.172246	0.480766	0	0.027983	0.052769	1408	2630000000	1.34749		0.468216	0.070597
600290	1	1	1	1	2	2008	2	0	2	56.3	1.4005	0	0.114907	0.677503		0.068873	0.182597	905	1130000000	1.66288		0.616311	0.017872
600291	1	1	1	1	1	2008	2	0	2	14.608	0	0	0.313124	0.351602		0.012736	0.018563	1581	2240000000	1.12374		0.342877	0.065662
600292	1	1	2	1	2	2008	0	0	0	30.62	0	0	0.10028	0.783086	0	-0.040515	-0.173948	175	4330000000	1.00742		0.771095	0.058274
600293	1	2	1	1	1	2008	2	0	2	15.77	0	0	0.191934	0.686281		-0.036292	-0.108904	1498	2030000000	1.10174		0.66206	0.077715
600295	1	2	1	1	1	2008	0	0	0	40.7	1.6357	0	0.093464	0.635629		0.051753	0.113897	18167	15700000000	0.972535		0.617798	0.067476
600297	1	2	1	1	1	2008	2	0	2	62.38	0	0	0.523836	0.524993		0.026332	0.051542	1428	1550000000	1.07565		0.498283	0.010964
600298	1	1	2	2	1	2008	64	2	62	45.32	5.6743	0	0.060806	0.531277	0	0.070351	0.120716	900	2030000000	1.60985		0.514089	0.027491
600299	1	1	1	2	2	2008	0	0	0	53.96	17.0308	0	0.210982	0.774276	0	-0.013907	-0.052541	10375	11600000000	1.03145		0.728568	0.018979
600300	1	2	1	2	1	2008	0	0	0	31.97	1.823	0	0.691316	0.368483		0.012027	0.023005	2651	3630000000	1.15548		0.35021	0.021051
600301	1	2	2	2	2	2008	0	0	0	32	0	0	0.383692	0.677434		-0.060312	-0.17766	2664	2590000000	1.03542		0.639381	0.041307
600302	1	1	1	2	2	2008	12	0	12	47.11	0.0522	0	1.10268	0.215297		0.003127	0.002896	2099	1570000000	0.931849		0.201709	0.014705
600303	1	2	2	1	1	2008	17	1	16	21.03	0	0.01	0.283014	0.832215		0.017423	0.05293	1031	4440000000	0.935929		0.699589	0.005974
600305	1	1	1	1	1	2008	0	0	0	53.19	0.0008	0	0.162381	0.760223		-0.030301	-0.118753	781	2460000000	1.04019		0.737177	0.068389
600306	1	1	2	1	2	2008	0	0	0	14.4	3.6809	0	0.204481	0.786352		-0.013348	-0.045128	2831	1620000000	1.292		0.682834	0.016137
600307	1	2	1	2	2	2008	0	0	0	61.91	5.4344	0	0.406763	0.530245		0.003386	0.009651	3328	9980000000	0.976074		0.529972	0.002838
600308	1	1	1	1	2	2008	0	0	0	40.65	8.9311	0.01	0.163462	0.607575		0.038511	0.097483	6485	9820000000	0.953959		0.591079	0.033062
600309	1	2	2	2	1	2008	11	1	10	50.5	28.125	0	0.640717	0.31265		0.210659	0.313389	1981	7860000000	1.70415		0.30693	-0.009773
600310	1	1	2	1	2	2008	0	0	0	61.265	2.62	0	0.293874	0.648011		0.037653	0.119031	1034	2600000000	1.13227		0.641355	0.098803
600311	1	2	2	2	2	2008	0	0	0	16.53	0	0	0.019588	0.203056		0.006119	0.007388	1778	1200000000	3.01367		0.171762	0.018648
600312	1	2	2	1	1	2008	43	5	38	22.71	30.8339	0	0.197392	0.628666	0	0.053033	0.140032	3235	3930000000	1.8932		0.621243	0.030822
600313	1	1	1	1	1	2008	0	0	0	32.91	0	0	1.9916	0.326014	0	-0.034391	-0.051269	622	679000000	1.34526		0.325009	-0.012288
600315	1	2	2	2	1	2008	82	0	82	38.16	30.8339	0.08	0.892807	0.332827		0.1107	0.168793	972	1690000000	2.77246		0.321109	0.00703
600316	1	2	1	1	2	2008	0	0	0	55.29	12.3058	0	0.558794	0.475003	0	0.030973	0.05968	4035	3280000000	1.50964		0.473115	0.001722
600317	1	2	2	2	2	2008	0	0	0	59.65	0.7001	0	0.052125	0.719123		0.034136	0.096708	2419	8950000000	1.01281		0.651304	0.042815
600318	2	2	1	2	1	2008	0	0	0	33.0579	0.248	0	0.150474	0.684781		-0.074968	-0.215061	2009	1220000000	1.23268		0.651409	0.049165
600319	1	2	1	2	2	2008	0	0	0	39.84	0	0	0.042205	0.649791		0.010849	0.014594	2240	3130000000	0.973624		0.61856	0.042184
600320	1	1	1	1	1	2008	14	1	13	24.94	5.9008	0	0.114688	0.738219	3.31	0.04801	0.166511	4903	53600000000	1.08793		0.705445	0.010464
600321	1	2	1	1	2	2008	0	0	0	38.78	0	0.66	0.126961	0.399807		0.017353	0.02699	1950	1790000000	0.967586		0.347565	0.066995
600322	1	2	1	2	2	2008	0	0	0	25.11	1.1893	0	0.30698	0.582041		0.013524	0.030338	219	9520000000	0.965705		0.581397	0.031581
600323	1	1	1	1	1	2008	0	0	0	28.24	18.9537	0.03	0.284066	0.492404		0.056594	0.101629	392	1730000000	1.48794		0.432193	0.057295
600325	1	2	1	1	2	2008	0	0	0	21.91	30.8339	0	0.345191	0.758102		0.04769	0.144683	267	13500000000	1.1552		0.644914	-0.007027
600326	2	1	1	2	2	2008	0	0	0	28.04	0	0	0.415026	0.438394		0.005053	0.008815	721	1980000000	1.2169		0.4186	0.043951
600327	2	2	1	2	2	2008	0	0	0	47.93	28.0263	0.01	0.39828	0.656081		0.055571	0.142092	714	2310000000	1.19306		0.588837	0.006652
600328	1	2	2	1	1	2008	0	0	0	49.13	4.14	0	0.089074	0.609452	0	0.025244	0.06274	2907	2210000000	1.21217		0.555798	0.059197
600329	1	1	1	1	2	2008	0	0	0	48.806	2.3486	0	0.185791	0.605967		0.057538	0.147354	6047	3440000000	1.12749		0.572502	0.029228
600330	1	2	2	1	1	2008	2	0	2	8.41	0.4575	6.84	0.516886	0.323115	0	0.005656	0.007766	2786	2320000000	1.01897		0.309446	0.014576
600331	1	2	2	2	2	2008	0	0	0	41.085	3.7793	0.03	0.345739	0.632942		-0.067045	-0.267227	8930	7350000000	1.16216		0.583821	0.029804
600332	2	1	1	2	2	2008	0	0	0	48.2	3.7885	0	0.486895	0.224981		0.041629	0.058402	8022	4130000000	1.09374		0.219321	0.004225
600333	1	1	1	1	1	2008	0	0	0	53.04	0	0	0.435998	0.348332		0.049054	0.074394	1831	1880000000	1.19994		0.344202	-0.000538
600335	2	2	2	2	2	2008	0	0	0	46.561	0	0	0.172899	0.673617		0.004688	0.012194	1127	1090000000	1.42739		0.627743	0.02807
600336	1	2	2	1	1	2008	63	7	56	52.0949	0	0	0.09458	1.11086		0.005088	0.029398	4194	2090000000	1.41484		0.781984	0.058961
600337	1	2	1	2	2	2008	0	0	0	42.43	21.803	0	0.382331	0.520802		0.028121	0.046472	3448	2810000000	1.14422		0.480247	0.001178
600338	1	2	2	2	2	2008	0	0	0	36.31	0	0	0.090745	1.32094		0.114373	0	720	434000000	1.99874		1.16391	0.052564
600339	2	1	1	2	1	2008	0	0	0	25.39	0	0	0.051779	0.645724		0.016589	0.05258	2604	3580000000	1.24952		0.643503	0.077248
600340	1	1	2	2	1	2008	0	0	0	23.27	0	23.27	0.355198	0.326776		-0.102151	-0.146475	330	377000000	1.62806		0.295437	0.019551
600343	2	2	1	2	1	2008	8	1	7	25.02	0	0	0.190843	0.480804	0	0.01957	0.033159	1640	950000000	1.80113		0.45714	0.02287
600345	2	1	1	2	2	2008	2	0	2	28.69	0	0	1.07873	0.32708		0.020762	0.01965	563	1600000000	1.04549		0.324943	0.030828
600346	1	2	1	1	1	2008	27	1	26	47.42	0	0	0.111089	0.672279		0.002553	0.006546	1725	1020000000	1.134		0.671484	0.015421
600348	1	2	1	1	1	2008	0	0	0	58.34	17.518	0	0.469446	0.574864	1.27	0.142216	0.314577	29468	10700000000	1.40928		0.531446	0.003906
600350	1	1	2	2	2	2008	0	0	0	58.82	5.7505	0	0.073307	0.616575		0.087045	0.139898	2634	14300000000	1.10298		0.376986	0.014109
600351	1	2	2	2	1	2008	31	0	31	16.89	18.5472	0	0.550626	0.554561		0.051822	0.107045	2819	1670000000	1.57626		0.504067	0.030487
600352	1	2	1	2	2	2008	11	2	9	14.78	12.8513	8.69	0.411086	0.508317		0.078239	0.148968	5800	6130000000	1.14111		0.463306	0.032489
600353	1	2	2	1	1	2008	0	0	0	27.5	0	0	0.715447	0.340387	0	0.028981	0.044038	1361	585000000	1.17438		0.330715	0.014852
600354	2	1	2	2	2	2008	0	0	0	18.19	19.884	0	0.251413	0.733931		0.029648	0.024186	1292	2230000000	1.45693		0.679858	0.060556
600355	1	2	1	1	1	2008	12	0	12	21.35	0	21.35	0.849123	0.155107	0	-0.118091	-0.137483	734	654000000	1.1646		0.141051	-0.000394
600356	1	2	1	1	1	2008	1	0	1	31.09	1.11	0	0.698503	0.281866		0.039888	0.058394	1839	1510000000	1.02161		0.278737	0.029274
600358	1	1	1	1	1	2008	0	0	0	17.03	0	0	0.208718	0.416357		0.023319	0.038581	1547	879000000	1.68286		0.381461	0.027536
600359	1	2	2	1	1	2008	0	0	0	50.79	5.62	0	0.192142	0.650304	0	-0.049055	-0.086954	9091	2980000000	1.28659		0.649516	0.057806
600360	1	2	1	1	2	2008	2	0	2	25.86	16.6828	0.02	0.354711	0.460731	0	0.020865	0.037693	2196	2710000000	1.07223		0.442128	0.04489
600361	2	2	1	1	1	2008	0	0	0	22.78	25.8089	0	0.625592	0.661651		0.022444	0.066335	18072	5210000000	1.18661		0.661651	0.007472
600362	1	1	1	2	1	2008	0	0	0	45.45	1.1543	0	0.505161	0.39491		0.064348	0.110113	23405	34200000000	1.03097		0.381594	0.005507
600363	1	1	1	1	2	2008	1	1	0	27.42	0	0	0.311601	0.421625		0.02416	0.039826	4611	1690000000	1.18079		0.408417	0.021834
600365	2	2	2	2	1	2008	0	0	0	17.53	0	0	0.069603	0.353946		0.007217	0.011083	685	298000000	1.96281		0.348844	0.016637
600366	2	2	1	2	1	2008	5	0	5	48.97	2.52	0.58	0.459452	0.246142		0.072527	0.079511	4227	1890000000	1.17024		0.229846	0.000435
600367	1	1	1	1	1	2008	0	0	0	51.86	0	0	1.81121	0.154222		0.032491	0.031635	3574	1440000000	1.02618		0.151439	0.002803
600368	2	1	2	1	2	2008	0	0	0	25.86	0.21	0	1.34775	0.383227		0.030541	0.051934	423	2870000000	1.04867		0.376269	-0.009598
600369	2	2	2	1	1	2008	0	0	0	10.9	0	0	0.676955	0.872474		0.113978	0.413216	165	380000000	4.68244		0.815608	0.471551
600370	1	2	1	1	1	2008	5	0	5	50.33	0	0.05	1.07192	0.185608		0.003578	0.006512	1352	1530000000	0.888487		0.180608	0.005425
600371	1	2	1	2	1	2008	0	0	0	61.2	1.48	0	0.189676	0.623291		0.042299	0.092681	671	858000000	1.68173		0.599208	0.024713
600372	1	1	2	2	2	2008	1	0	1	59.02	0	0	0.047605	0.993402		-0.188897	-1.34071	5445	2250000000	1.35814		0.988413	0.020199
600373	1	1	1	1	1	2008	0	0	0	43.7	0	0	0.086505	0.9491	0	-0.150076	-0.87367	784	929000000	1.23401		0.828154	0.036882
600375	2	2	1	2	1	2008	0	0	0	30.73	0	0	0.294185	0.70672	1.68	0.014335	0.046661	1072	1580000000	1.114		0.692776	0.019782
600376	2	2	1	2	1	2008	0	0	0	67.92	1.7643	0	0.2073	0.820963		0.025892	0.154705	2125	22200000000	1.00882		0.819866	0.08396
600377	1	2	1	1	1	2008	2	0	2	54.44	2.1442	0	0.126026	1.68648		0.064557	0.097315	3853	24800000000	1.03709		0.337742	0.10766
600378	1	2	1	2	2	2008	9	4	5	23.13	0	0	0.955575	0.353753	0	0.084692	0.13084	1112	695000000	1.70183		0.351466	-0.003945
600379	1	2	1	2	2	2008	0	0	0	19.59	0.1679	0	0.290946	0.378229		0.014178	0.020133	1359	516000000	1.59323		0.376604	0.013081
600380	1	2	2	2	1	2008	0	0	0	48.48	5.3026	0	0.492443	0.394198	0	0.004293	-0.009704	9067	5820000000	1.10833		0.336617	0.000488
600381	1	2	2	1	1	2008	0	0	0	18.09	0	0	0.000667	1.68648		0.210659	0	51	358000000	2.79874		1.64435	0.111102
600382	2	1	2	2	2	2008	0	0	0	23.49	0	0.02	0.185003	0.511471		0.058472	0.110828	2046	1560000000	1.23767		0.463793	0.057481
600383	1	1	1	1	1	2008	0	0	0	8.94	30.8339	0	0.272184	0.703589		0.031175	0.090389	6361	35100000000	1.01435		0.703436	0.031126
600385	2	1	1	1	2	2008	0	0	0	17.38	0	0	0.000809	1.68648		-0.412568	0	279	153000000	12.6265		4.85681	0.892548
600386	2	1	1	2	2	2008	0	0	0	55	13.635	0	0.578995	0.775996		0.048315	0.10246	1526	2000000000	1.54446		0.543411	0.070268
600387	1	1	1	1	2	2008	0	0	0	22.07	0	0.03	0.072016	0.54897		-0.023857	-0.050853	340	1490000000	1.39393		0.499086	0.002164
600388	1	2	1	1	2	2008	12	5	7	21.98	3.3399	0	0.106075	0.740186	0	0.043815	0.159255	4065	4170000000	1.15552		0.727285	0.010885
600389	2	1	1	1	2	2008	4	0	4	29.19	2.2375	0.26	0.219342	0.718291		0.099775	0.309477	2281	3220000000	1.18468		0.666793	0.021546
600390	1	1	1	2	2	2008	4	0	4	41.34	0	0	0.262129	0.468303		0.029626	0.060478	693	1410000000	1.09202		0.441776	0.034456
600391	1	2	2	1	2	2008	1	0	1	50.31	16.4848	0	0.141687	0.648173	0	0.043218	0.117726	2366	1510000000	1.39359		0.635292	0.046734
600392	1	2	1	2	1	2008	3	0	3	28.67	4.52	0	0.198581	0.583391	0	0.022571	0.05371	596	1160000000	1.65396		0.574918	0.053232
600393	1	2	1	2	1	2008	0	0	0	48.83	0	0	0.073578	0.632488		0.053933	0.162758	625	2510000000	1.03945		0.632444	0.003781
600395	1	2	2	2	1	2008	0	0	0	54.76	19.982	0	0.776355	0.211925		0.210659	0.302207	9124	2670000000	1.81743		0.206521	-0.000536
600396	2	1	1	1	2	2008	0	0	0	16.91	17.4374	0.03	0.216691	0.757909		0.004628	0.011516	2025	6060000000	1.05085		0.748473	0.120857
600397	2	2	2	2	1	2008	0	0	0	26.15	0	0	0.089535	0.772508		-0.113528	-0.348091	6248	1880000000	1.1324		0.659256	0.068958
600398	1	2	2	1	2	2008	3	1	2	12.81	0	0	1.43789	0.191375		0.03977	0.047975	5693	2310000000	0.923959		0.186278	0.021589
600399	2	2	2	1	1	2008	0	0	0	44.88	0	0	0.05815	0.661123		0.007346	0.021647	7918	4730000000	1.03302		0.660621	0.017829
600400	1	1	1	2	2	2008	9	0	9	46.95	0	0.13	0.418614	0.641919		0.012076	0.035235	5057	3670000000	1.00556		0.633008	0.023993
600403	1	2	2	2	2	2008	0	0	0	18.94	0	0	5.13872	0.161767		0.105568	0.045773	680	412000000	1.57055		0.157484	-0.014311
600405	1	1	1	2	2	2008	0	0	0	12.73		12.73	0.218556	0.554926	0	0.006479	0.014245	1251	794000000	1.6763		0.549564	0.042186
600406	1	2	1	2	2	2008	24	15	9	35.15	24.5828	0	0.56363	0.501684	10.07	0.067143	0.12801	1210	1950000000	2.48741		0.497071	-0.003048
600408	1	1	1	1	2	2008	2	1	1	37.24	2.2433	35.42	0.115704	0.545499		0.002701	0.005434	5593	5290000000	1.12579		0.540693	0.027348
600409	1	2	1	2	2	2008	5	1	4	50.18	2.3301	0	0.430442	0.538377		0.039907	0.082961	4741	5820000000	1.06606		0.535022	0.012934
600410	1	1	2	1	1	2008	0	0	0	15.87	14.2278	6.36	0.688056	0.471925		0.07567	0.144355	1525	2670000000	1.64252		0.468491	-0.0013
600415	1	2	2	2	2	2008	0	0	0	26.53	26.7854	0	0.102092	0.795721		0.051805	0.110097	3331	12100000000	1.47837		0.539284	-0.008169
600416	1	1	1	2	2	2008	49	2	47	38.36	1.8909	0	0.112382	0.736918	0	0.013462	0.049342	5277	5030000000	1.04076		0.717002	0.028566
600418	2	2	1	2	2	2008	169	2	167	34.76	1.9332	0.01	0.173034	0.561081	0	0.006812	0.014246	10359	8820000000	0.975514		0.537564	0.000911
600419	1	2	1	2	1	2008	0	0	0	41.9	0	0	0.021666	0.722576		0.009768	0.069403	890	623000000	1.12366		0.712029	0.041898
600420	1	2	2	2	1	2008	4	0	4	38.15	5.95	0	1.05778	0.218828	0	0.091312	0.097762	590	795000000	1.95945		0.205575	0.00845
600421	2	2	1	1	1	2008	0	0	0	28.2	0	0	0.001975	1.68648		-0.412568	0	136	153000000	7.92142		4.16619	0.697582
600422	1	2	2	2	2	2008	7	0	7	24.34	0	0	0.28799	0.453744	0	0.031294	0.05295	1235	1160000000	1.53821		0.420475	0.018056
600423	1	1	1	1	1	2008	0	0	0	38.91	28.0037	0	0.179551	0.625576		0.026526	0.066884	2547	3450000000	1.20705		0.602064	0.048148
600425	1	1	2	1	1	2008	0	0	0	41.22	27.0467	0	0.513781	0.37504		0.055243	0.087774	3619	2260000000	1.34973		0.371623	0.061396
600426	1	2	2	1	1	2008	6	4	2	38.98	30.8339	0	0.531339	0.56169		0.072263	0.158134	2059	5220000000	1.33655		0.543023	0.036439
600428	2	2	2	1	1	2008	0	0	0	50.13	27.5866	0	2.18438	0.375414		0.20526	0.331692	4701	7120000000	1.55237		0.37525	0.005804
600429	1	2	2	2	2	2008	1	0	1	41.857	0	0	0.34986	0.395175	0	0.026136	0.049037	3383	1400000000			0.378842	0.006579
600433	2	2	1	2	2	2008	0	0	0	20.705	0	0	0.301731	0.56097		-0.026312	-0.057825	672	862000000	1.12675		0.545441	0.011746
600435	1	2	1	2	2	2008	2	0	2	57.31	1.4643	0	0.204522	0.497567		0.078603	0.160322	2459	2090000000	1.64635		0.470026	0.018063
600436	2	2	2	1	2	2008	1	0	1	54.55	19.0615	0	0.538833	0.30887	0	0.132331	0.19399	784	1070000000	1.80231		0.297463	0.010479
600438	1	2	1	2	2	2008	4	0	4	55.06	0.3269	0	0.130267	0.791649		0.029087	0.098925	8746	5160000000	1.32899		0.710651	0.016455
600439	1	2	2	2	2	2008	94	0	94	41.69	30.8339	0	0.795132	0.35685		0.116921	0.176455	10300	1890000000	2.71849		0.337391	0.041538
600444	1	1	2	2	1	2008	0	0	0	11.8907	0	0	0.021066	0.769659		-0.243374	-0.784629	364	604000000	2.44218		0.702645	0.140476
600446	1	1	2	1	1	2008	0	0	0	12.52		12.52	0.876922	0.382434		0.088403	0.135431	988	727000000	1.33675		0.378625	-0.00987
600448	1	2	1	1	1	2008	0	0	0	26.5	0	0	0.218183	0.642824		0.001657	0.006326	2894	1380000000	1.15983		0.619668	0.022532
600449	2	1	1	2	2	2008	0	0	0	35.74	30.8339	0	1.04126	0.328241		0.112885	0.163775	2978	2560000000	1.42918		0.324824	0.193812
600452	1	2	2	1	2	2008	0	0	0	51.644	0	0	0.267276	0.667588		0.02211	0.056332	1089	1190000000	1.09776		0.608748	0.07643
600455	1	2	2	1	1	2008	0	0	0	20.4	0	0	0.190212	0.781516		-0.060451	-0.235125	167	715000000	1.17025		0.717624	0.052534
600456	1	2	2	2	1	2008	3	0	3	52.93	21.8859	0	1.32216	0.213798		0.062172	0.078689	2899	4990000000	1.0908		0.210799	0.00764
600458	1	2	1	1	1	2008	31	9	22	16.79	6.9978	0	0.17639	0.622613		0.042739	0.107235	1078	1110000000	1.74615		0.596861	0.026196
600459	1	2	2	2	1	2008	7	0	7	40.72	0	0	0.493651	0.625252	0	-0.067308	-0.167031	912	1340000000	1.18292		0.60037	0.019806
600460	1	2	2	2	1	2008	15	4	11	52.21	0	1.51	0.139215	0.611298	0	0.007148	0.018834	634	1760000000	1.35181		0.583986	0.055577
600461	1	2	2	2	1	2008	0	0	0	52.1	0	0	0.422129	0.388945		0.031035	0.042655	519	700000000	1.16312		0.265009	0.054686
600462	2	1	1	2	2	2008	0	0	0	30.68	0	0	0.01146	0.836208		-0.109419	-0.67212	1528	1620000000	1.29957		0.836201	0.049222
600463	2	2	1	1	1	2008	0	0	0	58.25	0.464	0	0.101419	0.608129		0.048089	0.120185	279	1550000000	1.09649		0.603406	0.023519
600466	1	1	1	1	1	2008	0	0	0	29.9	0	0	3.30291	0.115155		0.019947	0.021506	932	530000000	1.19532		0.09993	-0.000886
600467	1	2	2	1	2	2008	99	0	99	47.76	6.4309	0	0.120452	0.208211		0.078375	0.102912	1791	1570000000	1.79408		0.200384	0.042316
600468	1	1	1	2	1	2008	5	0	5	60.5	0.0003	0	0.308793	0.376595	0	0.03081	0.053046	1346	829000000	1.72348		0.355738	0.019819
600469	1	1	1	1	2	2008	11	0	11	42.58	6.0761	0	0.207104	0.717193	0	-0.019683	-0.069401	5644	4940000000	1.04032		0.716393	0.018178
600470	1	2	2	1	2	2008	3	0	3	35.95	0.66	0	0.283839	0.561267		0.027884	0.062304	1290	2540000000	1.07721		0.558006	0.004117
600475	1	2	2	1	1	2008	23	0	23	46.17	9.2375	0	0.298679	0.788666		0.020205	0.108646	1451	4690000000	1.10261		0.7671	0.01178
600476	1	2	2	1	1	2008	3	0	3	32.98	0	0	0.323652	0.527902	0	-0.098876	-0.210216	390	564000000	2.54954		0.527882	0.043807
600477	1	2	1	1	2	2008	1	0	1	37.42	0	35.42	0.024257	0.807813	0	0.026295	0.112021	4917	3180000000	1.1401		0.777821	0.029195
600478	1	2	1	1	1	2008	2	1	1	22.6	4.4009	8.02	0.271211	0.518287		0.027916	0.056433	2701	1240000000	1.74708		0.503326	0.03043
600479	2	1	2	2	2	2008	38	0	38	19.36	30.8339	2.18	2.80106	0.183002		0.126947	0.152562	1519	1060000000	2.61085		0.173359	-0.000119
600480	1	1	2	2	1	2008	0	0	0	37.95	0	0	0.228605	0.473812		0.089797	0.144392	911	2050000000	1.04899		0.464241	0.021162
600481	1	2	2	1	1	2008	29	4	25	34.02	0.8801	0	0.439601	0.467266		0.025706	0.055318	1876	3680000000	1.10299		0.457691	0.007678
600482	1	1	2	1	2	2008	17	7	10	34	0.5	0.07	0.247972	0.638822		-0.110536	-0.281473	6808	2600000000	1.32788		0.607003	0.029058
600483	1	1	2	1	2	2008	1	0	1	27.98	0	0	0.133808	0.409608	0	0.008165	0.012043	3178	1110000000	1.06063		0.395036	0.018767
600485	1	2	1	2	2	2008	9	0	9	25.92	14.1375	0	0.875267	0.393376	16	0.098504	0.158826	330	582000000	2.47402		0.37596	0.003542
600486	1	2	2	2	2	2008	16	12	4	40.94	28.3242	0	0.432302	0.561095		0.08953	0.195997	1121	2110000000	1.59146		0.545963	0.004732
600487	1	1	1	1	2	2008	12	0	12	32.9	11.439	0	0.589397	0.406711		0.058039	0.093361	1656	2130000000	1.17212		0.401697	0.008568
600488	1	2	2	2	2	2008	0	0	0	46.83	8.8132	0	0.152601	0.436874	0	0.020097	0.034199	1451	2570000000	1.39925		0.41524	0.040778
600489	1	1	2	2	2	2008	0	0	0	52.4	19.0067	0	0.326325	0.592455		0.084737	0.12151	17738	8080000000	1.43948		0.428945	0.003048
600490	1	2	2	1	2	2008	1	1	0	34.24	0	0	0.225294	0.489599	0	-0.130271	-0.213922	186	459000000	1.52043		0.455018	0.045464
600491	1	2	2	2	2	2008	1	0	1	41.03	0.6815	35.42	0.105079	0.826699		0.012726	0.080804	975	8770000000	1.0179		0.818629	0.017076
600493	1	1	2	2	2	2008	4	0	4	28.5	0	0	0.128391	0.52529		0.004501	0.009504	3330	1090000000	0.997357		0.502141	0.053045
600495	2	1	2	2	2	2008	1	0	1	45.61	4.8313	0	0.226289	0.462023		0.085466	0.140231	647	1120000000	1.69639		0.461937	0.013365
600496	1	1	2	1	2	2008	0	0	0	35.62	1.19	0	0.138666	0.816382		0.033176	0.149524	4896	3920000000	1.14384		0.77752	0.017611
600497	1	2	1	1	1	2008	25	1	24	51.32	3.8799	0	0.258622	0.544757	0	0.028798	0.065019	9250	5090000000	1.59193		0.521333	0.019768
600498	1	1	2	2	1	2008	49	0	49	61.24	7.6016	0	0.417516	0.514734	0	0.041505	0.071255	5063	5650000000	1.11958		0.506847	-0.022751
600499	1	2	2	2	1	2008	69	5	64	20.6	15.4227	20.6	0.895502	0.284465		0.112865	0.141475	1968	1460000000	1.68594		0.262603	0.009049
600500	1	2	1	2	1	2008	0	0	0	55.76	3.8809	0	0.617141	0.593568		0.056813	0.132328	10491	15600000000	1.25128		0.531742	0.004421
600501	2	1	1	2	2	2008	4	0	4	47.01	0	0.07	0.234557	0.644907		0.015419	0.036544	2223	3010000000	1.07195		0.625427	0.018609
600502	1	2	2	2	2	2008	0	0	0	17.03	0	0	0.1121	0.854693		0.009075	0.044121	2216	2830000000	1.07172		0.793583	0.031214
600503	1	2	2	1	2	2008	0	0	0	55.83	0	0	0.19774	0.618581		0.080902	0.201087	128	2750000000	1.08297		0.618581	0.892548
600505	1	2	2	1	1	2008	0	0	0	14.96	0	0	0.004026	0.838373		0.042422	0.2796	907	1650000000	1.49966		0.822959	0.156464
600506	1	1	1	1	2	2008	0	0	0	19.75	0	0	0.536394	0.453635		-0.289441	-0.461539	99	400000000	2.69922		0.37288	0.892548
600507	1	2	2	1	1	2008	1	1	0	46.55	0	0	0.266299	0.751074		0.002541	0.005829	9598	6560000000	0.998411		0.715617	0.007616
600508	2	2	1	1	1	2008	33	1	32	62.43	0.6355	0	0.32013	0.437784		0.14626	0.269057	21833	7420000000	1.10726		0.43398	0.012446
600509	2	1	2	2	1	2008	0	0	0	46.96	2.22	0	0.188716	0.707007	0	0.009778	0.036223	5406	6580000000	1.09976		0.698704	0.105289
600510	1	2	2	2	2	2008	0	0	0	22	0.0418	0	0.392004	0.273491		0.00147	0.003561	1368	1400000000	1.2904		0.257308	-0.002666
600511	2	2	2	1	1	2008	0	0	0	45.03	30.8339	0	0.251524	0.568587		0.098342	0.23317	1130	2000000000	2.73404		0.565197	0.004758
600512	1	2	1	2	2	2008	9	1	8	8.41		4.49	0.35453	0.804304		0.010922	0.029025	496	2660000000	1.11637		0.607535	0.032303
600513	1	2	1	2	2	2008	1	0	1	39.6	0	0	0.918968	0.225785	0	0.036039	0.046908	416	360000000	1.44892		0.216813	0.001845
600515	2	1	2	1	2	2008	0	0	0	13.44	0	0	0.031827	0.999906		-0.085936	-1.21673	943	893000000	1.53098		0.922256	0.063755
600516	1	2	2	1	2	2008	0	0	0	51.78	4.1139	0	0.406738	0.515503		0.108709	0.206639	5081	5710000000	1.1183		0.478274	0.054302
600517	1	2	1	2	2	2008	28	0	28	23.56	30.8339	0	1.04795	0.48597		0.138886	0.224483	1054	1770000000	4.98673		0.416855	-0.00012
600518	1	1	2	2	1	2008	6	0	6	33.42	24.3118	0	2.26484	0.349924		0.069994	0.101016	1481	4210000000	1.96174		0.307103	0.01581
600519	1	1	1	2	2	2008	0	0	0	61.71	25.1452	0	1.90406	0.277665		0.210659	0.337895	8363	15800000000	3.78811		0.269818	-0.019905
600520	2	1	1	2	2	2008	10	0	10	39.74	0	0	0.498014	0.300795		0.001722	0.01261	1111	451000000	1.12417		0.278083	-0.001524
600521	2	2	1	2	1	2008	14	0	14	26.1	29.634	26.1	0.365598	0.292574		0.098749	0.137886	2586	1520000000	2.67081		0.273144	0.039173
600522	1	2	2	1	1	2008	8	0	8	30.63	2.6618	0	0.216015	0.654856		0.060275	0.166173	2705	2850000000	1.37451		0.64267	0.018542
600523	2	1	2	2	2	2008	9	0	9	51.28	10.0887	0	0.613235	0.316595		0.039956	0.052746	6560	2020000000	1.22784		0.29717	0.011021
600525	1	1	2	2	2	2008	5	0	5	36.29	19.6922	1.28	0.190101	0.550878		0.067278	0.116777	2770	1800000000	1.68535		0.467532	0.045768
600526	2	2	2	1	1	2008	13	10	3	38.4	0	0	0.216377	0.775549		0.004669	0.019103	921	2050000000	1.21291		0.748934	0.029804
600527	2	1	1	2	2	2008	8	0	8	17.89	9.4641	17.89	0.849618	0.275015		0.076183	0.100557	486	995000000	1.6347		0.263026	0.013545
600528	2	2	1	1	2	2008	40	5	35	49.74	2.469	0	0.196624	0.811769		0.023108	0.120292	17548	22100000000	1.30988		0.808061	0.005774
600529	1	1	2	1	2	2008	21	2	19	21.49	29.1891	0.02	0.176626	0.274856		0.071494	0.097865	4892	1990000000	1.39523		0.268997	-8e-06
600530	1	2	1	2	1	2008	3	0	3	17.733	0	0.03	0.331915	0.424051	0	-0.099462	-0.176277	403	1690000000	1.04425		0.421313	0.009668
600531	1	2	2	2	2	2008	14	7	7	42.24	0	0	0.144878	0.707071		0.019322	0.064322	2028	3170000000	1.26484		0.699609	0.006493
600532	1	2	2	1	2	2008	3	3	0	38.31	0	0	0.108303	0.718441		-0.088469	-0.234633	2366	982000000	1.20219		0.683421	0.072304
600533	1	2	2	1	1	2008	0	0	0	32.33	14.2892	0	0.367027	0.579294		0.032364	0.072508	1186	7320000000	1.01853		0.579246	0.016127
600535	1	2	2	2	1	2008	47	1	46	50.02	22.5672	0	0.267997	0.418497		0.072612	0.133842	3316	3450000000	1.57949		0.393031	0.015772
600536	1	2	1	1	2	2008	2	1	1	36.03	0.058	0	0.4573	0.59265	0	0.044373	0.073426	7441	2590000000	1.03445		0.491683	0.00977
600537	1	1	2	2	2	2008	4	0	4	22.64	0	22.64	0.040541	0.448903		0.006319	0.011948	801	854000000	1.39687		0.419059	0.051191
600538	1	2	1	2	2	2008	0	0	0	19.16	0	0.01	0.007661	0.787744		-0.148264	-0.576514	1180	1200000000	1.33789		0.733177	0.180549
600539	2	1	1	1	2	2008	0	0	0	27.94	0.087	0	1.48265	0.217608		0.001754	0.002242	2881	1130000000	1.01848		0.217608	-0.002251
600540	1	1	1	1	1	2008	0	0	0	49.53	9.3437	0	0.388055	0.467212		0.009733	0.011748	7810	1680000000	1.3254		0.4538	0.012249
600543	1	2	2	1	1	2008	0	0	0	13.31	2.9468	0	0.997822	0.155493		0.043583	0.051444	1544	1140000000	1.49019		0.152813	0.02839
600545	2	2	1	1	1	2008	0	0	0	32.66	1.3411	0	0.126399	0.531107		0.022158	0.045015	598	2080000000	1.17287		0.523218	0.093814
600546	1	2	1	1	1	2008	5	0	5	39.75	0	0	0.123008	0.65543	0	0.002069	0.005722	3520	1740000000	1.47708		0.638458	0.013936
600547	2	2	1	1	1	2008	0	0	0	50.25	22.3646	0	0.17266	0.44833		0.160913	0.281649	11513	4190000000	2.54318		0.421044	0.003268
600548	1	2	1	2	1	2008	0	0	0	31.52	1.2366	0	0.184085	1.68648		0.027163	0.071835	1526	18200000000	1.01047		0.576577	0.212078
600549	1	2	2	2	2	2008	7	0	7	33.6	2.9933	0	0.067619	0.632204		0.038056	0.102604	6303	8830000000	1.1377		0.614333	0.015397
600550	2	2	1	2	2	2008	0	0	0	51.1	11.6557	0	0.630699	0.655465		0.078885	0.249181	2189	12200000000	1.77023		0.638368	0.057367
600551	1	2	2	2	2	2008	0	0	0	61.6	11.2659	0	0.900092	0.201958		0.097887	0.123569	2396	2310000000	1.15964		0.19507	0.023321
600552	1	2	2	2	2	2008	0	0	0	37.87	5.0564	0	0.106425	0.705828		0.005168	0.010575	900	741000000	1.22699		0.64521	0.053439
600555	1	2	1	1	1	2008	0	0	0	30.82	0.58	0	0.47648	0.262194		0.010036	0.014374	517	2460000000	1.13186		0.214772	0.024036
600556	1	2	1	1	1	2008	0	0	0	9.23	0	0	0.000914	1.68648		-0.412568	0	430	872000000	2.77844		2.18977	0.892548
600557	1	1	1	1	2	2008	8	0	8	26.11	30.8339	0	0.970612	0.289521		0.109108	0.149181	2593	1310000000	3.02888		0.271521	0.016638
600558	1	1	1	2	1	2008	2	0	2	42.84	0.34	0	0.403162	0.529651		0.038983	0.077986	1523	1500000000	1.17685		0.498496	0.009885
600559	1	1	2	1	2	2008	4	0	4	36.08	10.2461	0	0.042714	0.751743		0.027957	0.085332	2349	1110000000	1.35923		0.672374	0.016053
600560	1	2	2	1	1	2008	4	0	4	44.07	0	0	0.17861	0.722107		0.025304	0.085565	721	1640000000	1.12515		0.715798	-0.005847
600561	1	2	1	2	2	2008	0	0	0	38.86	8.7618	0.02	0.192006	0.899192		0.049645	0.130676	6924	1520000000	1.22799		0.625787	0.037785
600562	1	2	1	1	2	2008	25	0	25	31.33	0	0.01	0.209745	0.522325		-0.037227	-0.073439	1946	678000000	1.04028		0.506678	0.027326
600563	2	2	1	1	1	2008	4	0	4	37.33	13.776	0	1.58539	0.103775		0.095374	0.103044	1552	1090000000	1.2101		0.09941	0.018643
600565	1	2	1	2	2	2008	4	0	4	34.54	0	0	0.635302	0.615251		0.036078	0.109317	811	3220000000	1.01139		0.615081	0.005339
600566	1	1	1	2	2	2008	9	3	6	20.94	0	0	0.305168	0.403144		0.010149	0.016588	612	830000000	0.964787		0.389856	0.057879
600567	1	1	1	2	1	2008	3	1	2	13.77	0	0	0.218291	0.7332		0.002841	0.003078	1575	4660000000	0.98066		0.716519	0.059862
600568	1	1	2	2	1	2008	3	0	3	29.97	0	0	0.185494	0.637701		0.059816	0.098979	6006	1660000000	0.994781		0.629084	0.012684
600569	1	2	2	2	1	2008	7	0	7	60.11	6.871	0	0.152389	0.670178		0.004614	0.011984	25914	27200000000	0.950192		0.615613	0.004564
600570	1	1	2	1	1	2008	1	0	1	22.04	30.8339	2.36	0.963723	0.278683		0.145376	0.21235	1560	912000000	3.60687		0.275388	0.002724
600571	1	2	2	2	1	2008	3	1	2	23.05	1.11	7.26	0.194974	0.560534		-0.050785	-0.091493	339	735000000	1.47832		0.54095	0.009672
600572	2	1	1	2	2	2008	2	0	2	47.43	4.8914	0	0.55648	0.43768	0	0.059011	0.100941	3370	1570000000	1.27596		0.413955	0.02525
600573	2	1	1	1	2	2008	0	0	0	50.03	5.6956	0	0.816522	0.121031		0.056862	0.065075	1722	1200000000	1.11402		0.111447	-0.00012
600575	2	1	2	2	2	2008	0	0	0	44.66	0	0	1.00101	0.292419		0.044311	0.060872	1670	752000000	1.44215		0.27138	-0.002531
600576	1	2	1	1	2	2008	0	0	0	52.49	2.3904	0	0.752028	0.466337		0.021305	0.037701	1052	872000000	1.20065		0.424885	0.026219
600577	1	1	1	2	1	2008	1	0	1	20.3325	0	0	0.260137	0.460225		0.069368	0.128176	1291	1910000000	1.0573		0.450653	0.011818
600578	1	1	1	1	2	2008	0	0	0	39.88	0	0	0.13921	0.630079		0.029552	0.089688	1416	5010000000	1.05074		0.626151	0.027584
600579	1	1	2	1	1	2008	8	0	8	46.33	0	0	0.000893	1.00329		-0.253626	-1.34071	2573	1330000000	1.20796		0.971643	0.028251
600580	1	2	2	2	2	2008	60	5	55	29.86	4.3737	0.74	0.496066	0.399567		0.079011	0.127871	4051	1870000000	1.46126		0.390626	0.011421
600581	1	2	1	1	2	2008	14	0	14	53.12	11.1604	0	0.064718	0.768256		0.008554	0.036815	5779	12100000000	1.03842		0.767644	0.017733
600582	2	1	2	2	2	2008	10	0	10	61.9	26.4481	0	0.208329	0.579416		0.114009	0.27529	6344	6030000000	1.46931		0.557894	0.005036
600583	2	2	2	1	1	2008	43	4	39	48.79	30.8339	0	0.541393	0.489198		0.074637	0.145777	7989	16100000000	1.7923		0.487635	-0.000361
600584	1	2	1	2	2	2008	15	2	13	16.21	2.6751	0	0.390567	0.638802		0.021216	0.056713	4784	4660000000	1.08497		0.622358	0.051911
600585	1	2	1	2	2	2008	0	0	0	35.66	12.0556	0	0.604177	0.422558		0.063	0.105136	23945	42500000000	1.14365		0.405903	0.048292
600586	1	1	1	2	2	2008	0	0	0	38.69	12.1105	0	0.125738	0.563019		0.024734	0.050644	1015	5050000000	1.06164		0.539814	0.037035
600587	1	2	2	2	1	2008	93	3	90	30.65	8.6661	0.02	0.473107	0.373141	0	0.03003	0.048552	1259	1010000000	1.35983		0.351742	0.01266
600588	1	1	2	2	2	2008	8	0	8	30.08	29.4602	0	1.15297	0.408414	0	0.131114	0.189411	7766	3110000000	2.88924		0.318228	-0.008406
600589	1	2	1	1	2	2008	0	0	0	25.53	0	0	0.175623	0.429125		0.056098	0.095249	1308	2050000000	1.35434		0.406738	0.040319
600590	1	1	1	2	2	2008	56	8	48	23.38	2.1232	0	0.207749	0.665234	0	0.027775	0.093215	2261	3340000000	1.04085		0.613366	0.037393
600592	2	1	1	1	2	2008	12	0	12	31.39	3.7703	0	0.749927	0.25981		0.106032	0.145121	761	1050000000	1.40254		0.252964	0.005345
600593	2	1	2	1	1	2008	0	0	0	24.03	0	0	0.081042	0.568527		0.003994	0.013686	220	601000000	1.26536		0.514357	0.401228
600594	1	2	1	1	2	2008	21	0	21	21.11	1.97	9.26	0.257859	0.583735		0.080501	0.169374	3049	1220000000	1.94094		0.509217	0.025179
600595	1	1	1	1	2	2008	25	1	24	51.28	0.5315	0.01	0.161036	0.717275		0.021198	0.082912	5113	8140000000	1.10927		0.704265	0.01773
600596	2	1	2	1	1	2008	19	2	17	16.12	30.8339	2.79	1.55262	0.275142		0.210659	0.413216	1880	4400000000	1.88981		0.252382	0.006664
600597	1	1	1	1	1	2008	13	0	13	35.272	1.8436	0	0.388475	0.506694		-0.066266	-0.144101	2298	4040000000	1.17245		0.484981	0.002834
600598	2	2	2	2	2	2008	0	0	0	68.64	6.5785	0	0.228092	0.526319		0.054127	0.124286	40231	10200000000	1.46305		0.516015	0.033759
600599	1	2	1	2	2	2008	0	0	0	51.49	0	0	0.828861	0.365184		0.037967	0.062387	182	346000000	2.4572		0.347301	0.051988
600600	1	2	1	2	1	2008	12	0	12	30.89	10.1033	0	0.505178	0.533005	0	0.058551	0.115016	35763	12500000000	1.28377		0.487911	-0.001285
600601	1	1	1	1	1	2008	7	0	7	10.79	2.3502	0	0.546245	0.452826		0.021557	0.044224	6187	5050000000	1.34223		0.439506	0.009429
600602	1	2	1	2	2	2008	12	1	11	30.07	0.0613	0	0.09766	0.502279		-0.247262	-0.459117	446	4200000000	1.03788		0.487884	0.040641
600603	1	2	1	2	2	2008	0	0	0	8.41	0	0.82	0.271263	1.68648		0.210659	0	25	153000000	12.6265		4.85681	0.1873
600604	1	2	1	2	2	2008	1	0	1	41.92	0	0	0.401503	0.534434		0.009103	0.025942	775	786000000	1.53338		0.523452	0.026978
600605	1	1	1	1	2	2008	0	0	0	32.83	0	0	0.197195	0.451831		0.076492	0.126171	67	557000000	1.44628		0.393747	0.017867
600606	1	1	1	2	2	2008	0	0	0	38.96	0.4472	0	0.411074	0.460712		0.053002	0.097753	600	2930000000	1.05693		0.460702	0.037983
600608	1	1	1	1	2	2008	0	0	0	13.04	0	0	0.039806	0.969491		-0.117532	-1.34071	834	784000000	1.74347		0.93168	0.054564
600609	1	2	1	2	2	2008	0	0	0	24.38	0	0	0.190814	0.903233	0	-0.051307	-0.574562	12906	4240000000	1.36477		0.869175	0.024941
600610	1	1	2	1	2	2008	0	0	0	32.74	0	0	0.218404	0.556456		0.01586	0.038138	885	359000000	1.75629		0.553166	0.023469
600611	1	2	1	2	1	2008	0	0	0	20.76	0.502	0.03	0.22267	0.617497		0.048651	0.100504	45431	9440000000	1.19528		0.543816	0.040183
600612	1	2	2	1	2	2008	5	0	5	29.08	4.6325	0	0.344028	0.654658	0	0.046086	0.0929	1873	2960000000	1.04733		0.651382	0.008203
600613	1	1	1	2	2	2008	0	0	0	47.78	0	0	0.091574	0.231151		0.018662	0.023169	119	262000000	1.98751		0.202562	0.071492
600614	1	1	1	2	2	2008	0	0	0	36.07	0	0	0.104458	0.622208		0.023884	0.065485	1385	1630000000	1.16162		0.589166	0.031555
600615	1	1	1	1	2	2008	0	0	0	21.13	0	0	0.494759	0.536842		0.120053	0.259206	144	755000000	1.44109		0.536842	0.004625
600616	1	1	1	1	2	2008	0	0	0	32.82	24.5859	0	0.616097	0.252259		0.162787	0.230166	1339	1210000000	3.47784		0.249527	0.008768
600617	1	1	2	1	2	2008	0	0	0	25.34	0	0	0.016397	1.07635		-0.412568	0	75	153000000	3.92094		1.07629	0.057437
600618	1	2	1	2	2	2008	14	1	13	51.59	0	0	0.349436	0.608322	0	0.001945	0.003984	3325	6720000000	0.98196		0.59239	0.039503
600619	1	1	1	1	2	2008	4	0	4	30.49	0	0.03	0.067795	0.563629	4.8	0.010067	0.010956	3393	4160000000	0.967878		0.527381	0.008507
600620	1	2	2	1	2	2008	0	0	0	25.08	0	0	0.109748	0.601975		0.054404	0.07293	1147	1310000000	1.69898		0.54049	0.174835
600621	1	2	1	1	2	2008	0	0	0	20	0.6658	0.03	0.214689	0.430067		0.054542	0.09408	2253	1710000000	1.70177		0.379715	0.00995
600622	1	1	1	1	2	2008	0	0	0	12.12	0	0.01	0.841273	0.47752		0.057075	0.110202	1620	2990000000	1.13847		0.47752	0.005003
600623	1	2	1	2	2	2008	0	0	0	66.33	0	0	0.244781	0.808664		-0.022007	-0.099465	2564	8690000000	1.00427		0.775257	0.036361
600624	1	2	1	1	2	2008	0	0	0	24.99	0	0	0.318343	0.52199	0	0.026894	0.044411	1915	1080000000	2.25892		0.494429	0.066874
600626	1	2	2	2	2	2008	0	0	0	31.07	0.55	0.01	1.14214	0.303612		0.038104	0.060439	3122	2710000000	0.99729		0.298264	0.001572
600628	1	2	1	1	2	2008	0	0	0	25.21	18.9901	0	0.126652	0.597541		0.042638	0.099438	1080	3960000000	1.37089		0.579016	0.042188
600629	1	2	1	1	2	2008	4	1	3	69.67	5.636	0	0.603542	0.46108		0.174314	0.248619	642	674000000	1.96277		0.366876	-0.001927
600630	1	2	1	1	2	2008	0	0	0	30.08	0.0562	0	0.153506	0.542655		0.007082	0.015246	4057	2860000000	1.33309		0.52565	0.019758
600633	1	2	1	1	2	2008	6	0	6	27.59	0	0	0.318072	0.463815		-0.149311	-0.267297	486	238000000	2.81766		0.440583	0.012143
600634	1	2	1	1	2	2008	0	0	0	21.63	0	0	0.10854	0.189672		0.0052	0.003124	25	264000000	1.76696		0.189672	0.401038
600635	1	2	1	2	2	2008	0	0	0	20.34	3.8059	0.08	0.146652	0.651114		0.027026	0.075907	48	8280000000	1.55797		0.643354	0.043614
600636	1	1	1	1	2	2008	7	0	7	31.53	7.44	0	0.188337	0.672812		-0.014195	-0.09663	845	2670000000	1.1022		0.656937	0.025421
600637	1	1	2	2	2	2008	1	0	1	42.24	0	0	0.144963	0.678036		-0.253351	-0.823523	6667	3930000000	1.12725		0.675169	0.041706
600638	1	2	2	1	2	2008	0	0	0	13.48	1.0042	0	0.88319	0.319129		0.04818	0.06814	97	3830000000	1.55323		0.319109	0.047644
600639	1	2	1	2	2	2008	0	0	0	43.82	10.3581	0	0.043334	0.438104		0.048401	0.09019	128	5960000000	1.11042		0.427439	0.151544
600640	1	2	1	1	2	2008	0	0	0	50.02	0	0	5.52406	0.077752		-0.069716	-0.075536	354	1130000000	1.83845		0.077058	-0.011064
600641	1	2	1	2	2	2008	0	0	0	50.54	12.2826	0.03	0.802203	0.314601		0.094837	0.142151	121	3880000000	1.09712		0.300697	0
600642	1	2	1	2	2	2008	0	0	0	50.56	4.0952	0	0.745514	0.430932		0.028744	0.045081	1669	31300000000	0.983428		0.43089	0.00588
600643	1	1	1	2	2	2008	0	0	0	16.56	17.468	0	0.452966	0.516057		0.006394	0.015585	496	2150000000	2.211		0.512371	0.048526
600644	1	2	2	2	2	2008	0	0	0	15.05	5.5805	0	1.03362	0.6388		0.040267	0.132678	5577	2370000000	1.38544		0.598283	0.02725
600645	1	1	1	2	2	2008	0	0	0	20.98	1.81	0	0.503596	0.655691		0.099542	0.310484	1457	652000000	2.01012		0.606725	0.004046
600647	1	2	2	1	1	2008	0	0	0	45.59	0	0	0.085405	0.863506		0.019296	0.152482	25	635000000	1.40057		0.862543	0.018405
600648	1	1	1	2	2	2008	0	0	0	62.54	0	0	0.11003	0.78735		0.016698	0.069048	62	18200000000	1.01043		0.781148	0.093352
600649	1	2	1	1	2	2008	0	0	0	55.61	7.799	0	0.267988	0.4626		0.072793	0.122758	1491	17700000000	1.22667		0.399225	-0.01819
600650	1	2	1	2	2	2008	0	0	0	38.54	0.3308	0	1.05033	0.258778		0.144978	0.180139	12767	2660000000	1.37902		0.245606	-0.00201
600651	1	2	1	2	2	2008	0	0	0	9.23	0.0393	0	0.307699	0.437198		0.045017	0.06952	4136	1670000000	1.9143		0.432745	0.029056
600652	1	2	1	1	2	2008	0	0	0	9.0866	0	0	0.277017	0.745013		0.03553	0.036283	8540	3930000000	0.948027		0.515153	0.096955
600653	1	2	2	2	2	2008	0	0	0	11.297	1.156	0	0.190518	0.510931		0.009982	0.019107	118	3860000000	1.42144		0.505531	0.015984
600654	1	1	1	1	2	2008	1	0	1	12.92	0	0	0.36577	0.478047		0.005072	0.003973	2077	2060000000	1.42823		0.469498	0.028764
600655	1	2	1	1	2	2008	0	0	0	17.26	11.5443	0	0.441167	0.560117		0.049072	0.103881	4046	7480000000	1.47943		0.559628	0.018743
600657	1	2	1	1	2	2008	0	0	0	54.75	0	0	0.235922	0.578824		0.048667	0.114128	2427	11100000000	1.04159		0.576227	0.045917
600658	1	1	1	2	2	2008	2	0	2	20.36	0.77	0	0.169781	0.715985		-0.151778	-0.530876	495	447000000	1.85606		0.700136	0.042173
600660	1	2	1	2	2	2008	15	0	15	22.49	23.2821	0.01	0.049194	0.689369		0.026363	0.075257	10722	9330000000	1.22321		0.649686	0.042438
600661	1	2	1	1	2	2008	0	0	0	38.46	0	0.04	0.273769	0.575164		-0.033336	-0.100968	1040	990000000	1.18859		0.567443	0.039947
600662	1	1	2	2	2	2008	0	0	0	32.51	0	0.01	0.385561	0.505015		0.052851	0.076115	7976	2740000000	1.32226		0.404399	-0.000206
600663	1	2	1	1	2	2008	0	0	0	57.64	1.2076	0	0.292013	0.472856		0.051529	0.104681	830	17800000000	1.16664		0.472846	-0.037828
600664	1	2	1	2	2	2008	0	0	0	34.76	18.2029	0	0.423175	0.407906		0.089192	0.149043	16868	9680000000	1.54554		0.402178	0.002715
600665	1	2	1	2	2	2008	0	0	0	56.52	1.25	0	0.125589	0.675549		0.026137	0.085168	946	4690000000	1.05684		0.674967	0.029504
600666	1	2	1	2	1	2008	0	0	0	33.49	0	0	0.350796	0.716883		0.03539	0.106417	1517	1030000000	1.45242		0.646592	0.059593
600667	1	2	1	1	2	2008	0	0	0	13.73	0	0	0.199685	0.3924		0.02004	0.031741	772	1000000000	1.33812		0.37549	0.028116
600668	1	2	1	1	1	2008	0	0	0	16.15	0	0	0.131866	0.4965		0.017895	0.033512	1728	1830000000	1.09356		0.462956	0.03016
600671	1	2	1	2	2	2008	0	0	0	31.26	0	0	0.228894	0.361905	0	0.012242	0.018144	1291	369000000	1.5972		0.34893	0.015281
600673	2	2	2	1	2	2008	0	0	0	62.6	1.491	0	0.310246	0.640872	0	0.029509	0.06274	5183	5060000000	1.02226		0.546313	0.072611
600674	2	1	1	1	2	2008	0	0	0	47.24	8.2227	0	0.207599	0.667962		0.061185	0.196698	759	6120000000	1.6263		0.663579	0.138106
600675	1	1	1	2	1	2008	0	0	0	36.17	9.6043	0.02	0.337012	0.640491		0.050467	0.143124	572	10100000000	1.1688		0.636707	0.048739
600676	1	2	2	2	1	2008	0	0	0	49.18	0	0	0.430767	0.537056		0.042605	0.093054	6410	3870000000	1.02581		0.515534	0.008327
600677	1	2	1	2	2	2008	0	0	0	19.15	2.45	0	0.24685	0.729219	0	0.007597	0.01488	124	2690000000	1.29106		0.671376	0.012416
600678	1	2	1	1	2	2008	0	0	0	17.8	0	0	0.100885	0.70194		0.024604	0.051992	1951	2120000000	1.41863		0.679215	0.060997
600679	2	2	1	1	2	2008	0	0	0	33.13	0	0	0.65	0.460399		0.006848	0.007601	2739	1410000000	1.2004		0.457009	0.008712
600681	1	1	2	1	1	2008	0	0	0	22.05	0	0	0.000255	1.68648		0.210659	0	783	153000000			4.85681	0.892548
600682	1	1	1	1	2	2008	0	0	0	15.74	1.997	0	0.21061	0.637317		0.029575	0.077338	1252	2510000000	1.21142		0.617585	0.020073
600683	1	1	2	2	1	2008	0	0	0	20.63	7.7043	0	0.371969	0.616874		0.038785	0.097412	186	1530000000	1.37045		0.601844	0.045371
600684	1	1	1	2	2	2008	0	0	0	25.95	2.85	0.07	0.446536	0.481757		0.017488	0.033741	159	1400000000	1.09676		0.481361	0.022564
600685	2	2	1	1	2	2008	14	4	10	35.71	4.0613	0	0.738567	0.729256		0.081902	0.298612	3553	10300000000	1.10277		0.72287	-0.037828
600686	2	2	1	1	2	2008	0	0	0	13.52	17.5279	0	0.282881	0.739444		0.041888	0.142668	8399	8080000000	0.971321		0.713001	-0.004328
600687	2	2	1	2	2	2008	0	0	0	17.94	0	0	0.016192	0.597688		0.006151	0.01359	124	537000000	1.56895		0.591747	0.02527
600688	1	2	2	1	2	2008	32	5	27	55.56	1.8021	0	0.047043	0.5086	0.1	-0.220891	-0.451213	17597	28100000000	1.09147		0.49815	0.003735
600689	1	1	1	1	2	2008	0	0	0	25.95	0	0	0.632799	0.565999		0.035375	0.084312	1189	862000000	1.45618		0.559393	0.006271
600690	1	2	2	2	2	2008	45	4	41	23.51	23.4765	0	0.553395	0.374477		0.080021	0.113401	35105	12200000000	1.19998		0.370345	0.006586
600691	1	1	1	1	2	2008	0	0	0	28.58	0	0	0.002024	1.19317		-0.168641	0	1782	153000000	2.88889		1.1482	0.062462
600692	1	1	2	2	2	2008	0	0	0	32.51	0	0	0.195605	0.474719		0.023555	0.048275	963	1070000000	1.70686		0.458162	0.064774
600693	1	1	2	1	1	2008	0	0	0	17.45	30.8339	0	0.252873	0.552984		0.081624	0.179629	988	1210000000	2.17432		0.544389	0.018232
600694	1	2	1	1	2	2008	0	0	0	18.8	30.8339	0.01	0.313089	0.751981		0.025293	0.074227	30407	9490000000	1.19812		0.661424	0.008297
600695	1	1	1	1	2	2008	0	0	0	41.25	0	0	0.149091	0.645322		0.009373	0.017198	53	662000000	1.79202		0.59004	0.053216
600696	1	2	1	1	2	2008	0	0	0	36.5	0	0	0.009508	0.342923		0.004859	0.011825	30	788000000	1.29658		0.342923	0.101842
600697	1	1	1	1	2	2008	0	0	0	22.69	30.8339	0.03	0.137206	0.758496		0.04963	0.146048	2238	2770000000	1.33643		0.659424	0.003329
600698	1	1	1	1	2	2008	19	1	18	31.43	0	0	0.036708	0.8874	0	0.003474	0.009479	5594	1460000000	1.86403		0.722268	0.021497
600699	1	2	1	1	1	2008	0	0	0	11.98	0	0	0.054753	0.856789		-0.095076	-0.697085	989	1360000000	1.17259		0.792194	0.293273
600701	1	2	2	1	2	2008	0	0	0	22.31	0	0.01	0.036433	0.389563		-0.046128	-0.067561	873	1180000000	1.22755		0.310451	0.054883
600702	1	1	2	2	1	2008	0	0	0	31.85	4.2203	0.02	0.252662	0.383855		0.0151	0.023489	3605	2750000000	1.03679		0.355447	0.019699
600703	1	2	1	1	1	2008	0	0	0	46.69	4.1346	0	0.387809	0.452284		0.060451	0.108184	763	861000000	1.62049		0.441221	0
600704	1	2	1	2	1	2008	0	0	0	22.67	0	0.07	0.256949	0.733923		0.031728	0.09912	1020	6890000000	1.13421		0.731372	0.005996
600705	1	1	1	2	1	2008	0	0	0	8.41	0	0	0.3237	0.812403		0.010439	0.055646	75	153000000			0.812403	0.142746
600706	2	2	1	2	2	2008	0	0	0	8.41	0	0	0.007167	0.913958		-0.016146	0.090724	116	762000000	1.18979		0.855289	0.08594
600707	1	2	1	2	1	2008	49	7	42	41.44	0	0	0.352052	0.258062		0.015514	0.020887	6551	1960000000	0.937351		0.255324	0.022115
600708	1	2	1	1	1	2008	0	0	0	35.781	0	0	0.135877	0.938506		0.061855	0.161396	12288	2580000000	1.2918		0.598675	0.052263
600710	1	2	1	2	1	2008	14	2	12	35.72	0	0.01	0.230927	0.529216		0.024532	0.049086	1363	2240000000	1.15983		0.5059	0.007736
600711	1	2	1	1	2	2008	0	0	0	35.34	0	0	0.047993	1.05843		0.051884	0.413216	42	244000000	1.66598		0.798033	0.057603
600712	1	2	1	2	2	2008	0	0	0	18.8575	0	0	0.402699	0.763346		0.029955	0.11756	1120	909000000	1.22109		0.730673	0.004501
600713	1	1	2	2	2	2008	0	0	0	21	12.7391	0.02	0.188692	0.918948		0.008754	0.062695	6764	5040000000	1.13961		0.878926	0.00484
600714	1	2	1	1	1	2008	0	0	0	27.78	0	0	0.003406	0.959652		-0.197134	-1.00513	215	375000000	1.88496		0.803869	0.892548
600715	1	2	1	1	2	2008	0	0	0	29.89	0	0	0.000317	0.718797		0.013458	0.044369	103	361000000	1.63175		0.696672	-8e-06
600716	1	2	2	1	1	2008	0	0	0	47.49	0	0	0.038942	0.959112		-0.165473	-1.34071	1918	1850000000	1.67196		0.908727	0.037356
600717	1	2	1	1	2	2008	0	0	0	56.81	18.9325	0	0.431495	0.474957	0	0.057688	0.104835	9021	19800000000	1.06795		0.398556	0.028234
600718	1	2	1	1	2	2008	17	3	14	17.6248	16.3988	0.04	0.947501	0.366445		0.084447	0.14403	13884	5590000000	1.3534		0.345031	-0.004038
600719	1	1	1	2	2	2008	0	0	0	32.91	0	0	0.084453	0.605713		0.006225	0.015771	790	1850000000	1.00111		0.605281	0.04931
600720	1	2	1	2	2	2008	0	0	0	15.34	15.1453	0.02	0.187842	0.695246		0.065386	0.166597	4991	3330000000	1.43453		0.639988	0.100824
600721	1	2	2	1	2	2008	0	0	0	33.09	0	0	0.170224	1.27274		0.008451	0.026216	108	813000000	1.08446		0.57658	0.043837
600722	1	2	2	2	1	2008	0	0	0	30.29	0	0	0.069673	1.68648		-0.412568	0	2670	1530000000	1.93515		1.99676	0.096548
600723	2	2	1	1	1	2008	0	0	0	32.12	0.0819	0.02	0.49178	0.476183		-0.015522	-0.029014	2371	1820000000	1.18763		0.378399	0.002666
600724	1	2	2	1	2	2008	0	0	0	25.09	0	0	0.241833	0.532232	0	0.045384	0.06486	2002	2280000000	1.2575		0.519792	0.037241
600725	1	2	1	1	2	2008	6	0	6	49.31	2.39	0	0.185606	0.762256		0.020357	0.084004	2387	7220000000	1.03933		0.737713	0.043585
600726	2	2	2	1	2	2008	0	0	0	20.71	0	0	0.275706	0.784263		0.001702	0.004299	7042	16800000000	0.965875		0.776252	0.116711
600727	1	2	2	1	1	2008	0	0	0	29.7	0	0.12	0.111541	0.362551		-0.291795	-0.450122	1884	2310000000	0.986923		0.351743	0.02096
600728	1	2	1	1	1	2008	0	0	0	27.21	0	0	0.26146	1.60631	0	0.065146	0	250	250000000	2.725		1.60596	0.183438
600729	1	2	2	1	2	2008	0	0	0	32.49	30.8339	0.01	0.151369	0.651749		0.069724	0.197202	8634	2370000000	1.57634		0.643725	0.001896
600730	1	1	1	2	2	2008	0	0	0	24.32	0	0	0.251778	0.391728		0.014611	0.020981	463	1270000000	1.08538		0.375743	0.003986
600731	1	2	1	2	1	2008	2	0	2	36.377	0	0.01	0.150253	0.740623	0	0.007022	0.00961	2084	1270000000	1.19905		0.682454	0.063347
600732	1	1	1	1	2	2008	0	0	0	57.52	0	0	0.59659	0.588927		0.044266	0.160901	72	1880000000	1.25421		0.588927	-0.000123
600733	1	2	2	1	1	2008	0	0	0	41.13	0	0	0.321057	0.528484		0.010026	0.011211	149	680000000	2.01049		0.528455	0.057072
600734	1	1	2	2	2	2008	0	0	0	20.36	0	0	0.118031	0.903432	0	0.115099	0.413216	1254	1370000000	1.25557		0.870327	0.150483
600735	1	1	1	2	1	2008	0	0	0	46.09	0	0	0.099851	0.842914		-0.002042	0.027598	2965	1120000000	1.18847		0.78693	0.005022
600736	1	1	1	1	2	2008	0	0	0	40.51	11.238	0	0.12283	0.71526		0.024631	0.080745	705	10000000000	0.983337		0.703812	0.010072
600737	1	2	2	1	2	2008	0	0	0	59.6	21.0859	0	0.061611	0.534118		0.052428	0.107899	6553	6080000000	1.43146		0.515626	0.055951
600738	1	2	1	1	2	2008	0	0	0	25.39	0	0	0.297775	0.578637		0.031511	0.074734	922	883000000	1.39628		0.578246	0.041861
600739	2	2	2	2	1	2008	0	0	0	12.76	30.8339	0.08	0.446929	0.197668		0.15177	0.189479	274	6580000000	1.80329		0.192806	-0.004217
600740	1	1	1	1	1	2008	0	0	0	19.24	0.0071	0.05	0.054145	0.671776		-0.041835	-0.127667	8057	5600000000	1.07986		0.666055	0.017919
600741	1	2	1	2	2	2008	0	0	0	22.96	0.9436	0	0.155621	0.656445		-0.007085	-0.01294	36863	8950000000	1.09646		0.598616	0.039694
600742	1	2	2	2	1	2008	0	0	0	20.14	2.7291	0	0.134449	0.292205	0	0.100986	0.142677	5353	1880000000	0.957731		0.292205	0.006123
600743	1	2	2	2	2	2008	0	0	0	45.92	0	0	0.189423	0.667088		0.085007	0.261152	193	4890000000	1.04314		0.660706	0.003222
600744	1	2	2	1	1	2008	0	0	0	33.34	0	0	0.045679	0.916355	0	-0.081589	-0.617579	5199	12900000000	1.01763		0.861086	0.127559
600745	1	2	1	1	1	2008	0	0	0	71.92	0	0	0.115361	0.798177		0.103084	0.413216	189	1640000000	1.07523		0.795047	0.389892
600746	1	2	2	1	1	2008	0	0	0	61.51	0	0.01	0.097404	0.323509		-0.044175	-0.059119	1066	565000000	1.40664		0.320782	0.02248
600748	1	1	1	2	1	2008	0	0	0	63.65	11.1258	0	0.206757	0.75849		0.032585	0.139856	86	11600000000	1.26599		0.757945	0.033382
600749	1	2	2	1	2	2008	0	0	0	18.01	0	0	0.520456	0.651953		-0.067598	-0.147398	496	615000000	1.37704		0.525775	0.199096
600750	1	1	1	2	2	2008	3	0	3	43.63	28.1789	0	0.212562	0.512104		0.081633	0.141794	2569	1590000000	1.90369		0.388824	0.011901
600751	1	1	1	1	1	2008	1	0	1	29.98	0	0	0.044359	1.36887		0.014762	0	877	562000000	2.17311		1.36887	0.050734
600753	2	2	2	1	1	2008	0	0	0	22.11	0	0	0.009674	0.474874		-0.180432	-0.354747	25	239000000	1.82233		0.474874	0.033405
600754	1	1	1	2	2	2008	0	0	0	50.32	4.7161	0	3.55327	0.131596		0.089557	0.099303	2374	3220000000	1.29143		0.122318	-0.008918
600755	1	1	1	1	1	2008	0	0	0	30.02	0.2045	0	0.152074	0.695049		0.037732	0.102008	1587	8780000000	1.11373		0.670286	0.002055
600756	1	1	1	2	2	2008	21	11	10	26.5	0	0	1.13804	0.323951	0	0.037984	0.059538	686	867000000	1.23317		0.314174	0.003948
600757	1	2	1	2	2	2008	0	0	0	34.43	0	0	0.011513	1.57237		-0.412568	0	9863	1560000000	1.65697		1.44869	0.039558
600758	1	2	1	1	2	2008	0	0	0	43.86	0	0	0.220829	0.5938		0.040037	0.092779	274	570000000	1.55482		0.56847	0.021167
600759	1	2	1	1	2	2008	0	0	0	74.98	0	0	0.022885	0.192412		0.068081	0.084464	266	1910000000	1.1337		0.192407	0.063996
600760	1	2	1	1	2	2008	4	0	4	18.02	0	0	0.028441	0.552306		-0.018795	-0.038603	1895	894000000	1.33207		0.513121	-0.000254
600761	1	1	2	1	2	2008	14	0	14	37.25	21.5544	0	0.52075	0.297903		0.069016	0.090911	5027	3020000000	1.06771		0.284573	0.003123
600763	1	2	1	2	2	2008	0	0	0	33.75	0	0	2.19861	0.159937		0.067693	0.082664	25	217000000	2.68514		0.11548	-0.005494
600764	1	2	1	2	1	2008	2	0	2	54.46	0.1095	0	0.249353	0.58689	0	0.039937	0.056188	664	1690000000	1.13212		0.584008	0.025977
600765	1	1	1	2	2	2008	7	0	7	42.63	1.5153	0	0.237183	0.713915		0.051002	0.17903	5534	3260000000	1.21465		0.678267	0.031505
600766	1	2	1	2	1	2008	0	0	0	29.79	0	0	0.058143	0.916623		-0.185951	-1.34071	160	568000000	1.38247		0.859002	0.539857
600767	2	2	1	2	1	2008	0	0	0	26	0	0	0.119487	0.228642		0.023633	0.031174	76	499000000	1.63991		0.228586	0.046966
600768	1	1	1	1	2	2008	0	0	0	34.3	0	0	0.207232	0.856824		-0.102352	-0.498008	742	582000000	1.32165		0.794477	0.039158
600769	1	1	1	1	2	2008	0	0	0	22.85	0	0	0.310044	0.525551		-0.127449	-0.228636	3622	1170000000	1.15929		0.442567	0.016684
600770	2	1	2	1	2	2008	0	0	0	34.43	1.7961	0	0.836998	0.272706	0	0.047681	0.042223	1460	1160000000	2.62141		0.2454	0.007771
600771	1	2	2	1	1	2008	0	0	0	22.17	0	0	0.035937	1.68648		0.210659	0	3084	1370000000	1.7255		1.60785	0.162813
600773	1	1	1	2	2	2008	0	0	0	15.77	0	0.22	0.081391	1.09648		-0.405787	0	118	153000000	7.40735		1.08844	0.000951
600774	1	1	2	2	1	2008	0	0	0	25.44	0	0.03	0.09096	0.649263		0.001584	0.011825	2048	1490000000	0.983695		0.621083	0.05085
600775	1	2	1	1	1	2008	114	4	110	51.1	0	0	0.328835	0.423817		0.015072	0.024912	3262	2570000000	1.0984		0.415261	0.063875
600776	1	2	1	1	1	2008	13	0	13	49.2623	0	0	0.991381	0.366895		0.025203	0.041062	2723	4110000000	1.17567		0.362529	-0.005157
600777	1	2	1	2	2	2008	0	0	0	20.9	0	0	0.133148	0.519319		0.007418	0.012667	2013	4040000000	0.88874		0.482228	0.016303
600778	2	2	1	2	2	2008	0	0	0	17.46	0	0	0.381053	0.542617		0.023339	0.057536	2064	1930000000	1.00867		0.503416	0.012051
600779	1	1	1	2	2	2008	32	0	32	39.71	19.8231	0.02	0.418016	0.530531		0.125953	0.219034	1069	2510000000	1.96895		0.425112	-0.00118
600780	2	2	1	1	1	2008	0	0	0	48.38	1.9742	0	0.117327	0.439911		0.004441	0.007886	1523	2920000000	1.35903		0.437105	0.062918
600781	1	1	1	2	1	2008	0	0	0	40.56	0	0	0.106234	0.589967		0.076212	0.191126	1265	507000000	1.58266		0.563041	0.03445
600782	1	2	2	1	1	2008	4	0	4	74.98	1.6805	0	0.234966	0.683976		0.031074	0.08651	28848	22900000000	0.975838		0.645626	0.018811
600783	1	1	1	1	2	2008	0	0	0	50.38	1.79	0	0.32143	0.695569		0.010752	0.014919	1209	662000000	1.98428		0.517188	0.048867
600784	2	2	2	2	1	2008	0	0	0	14.52	0	0	0.134316	0.733245		0.02174	0.078028	3383	1510000000	1.22269		0.727065	0.008302
600785	1	2	1	2	2	2008	0	0	0	29.27	27.4688	0.01	0.623185	0.530485		0.081902	0.158557	629	1470000000	1.60745		0.512656	-0.000175
600787	1	2	1	1	2	2008	0	0	0	46.81	2.8141	0	0.256125	0.66893		0.021365	0.052377	5091	7960000000	0.996506		0.621942	0.005395
600789	1	1	1	1	1	2008	12	0	12	24.59	0	0	0.125495	0.410117		0.015512	0.023784	4712	2500000000	1.11419		0.399984	0.031577
600790	1	2	1	2	2	2008	0	0	0	26.12	0.65	0	0.091892	0.698102		0.021882	0.06355	612	4090000000	1.16824		0.698072	0.030427
600791	1	2	2	2	2	2008	0	0	0	45.25	0.0002	0	0.117674	0.660898		0.034726	0.131033	95	3330000000	1.11272		0.660885	0.094752
600792	2	2	1	1	2	2008	0	0	0	52.51	0	0	0.121212	0.980644		0.031678	0.413216	2206	1090000000	1.31954		0.922764	0.035224
600793	2	2	1	1	1	2008	0	0	0	41.57	0	0	0.023283	0.929984		0.005966	0.076323	2369	814000000	1.24088		0.921837	0.019362
600794	1	2	2	1	1	2008	0	0	0	30	0	0	0.378104	0.329126		0.101729	0.145017	25	346000000	1.7277		0.257509	0.049062
600795	1	2	1	1	1	2008	0	0	0	53.42	14.8598	0	0.020704	0.721283		0.003186	0.012613	15468	68700000000	1.11982		0.716487	0.055034
600796	1	2	1	1	1	2008	0	0	0	33.3	0	2.03	0.236791	0.475787		-0.097516	-0.18577	757	810000000	1.35488		0.460683	0.043049
600797	1	2	2	2	2	2008	2	0	2	16.63	3.8362	0	0.354655	0.660434		0.017546	0.049339	4105	4390000000	1.23676		0.645837	0.013865
600798	2	2	2	1	2	2008	0	0	0	41.9	3.52	0	0.504207	1.67051		0.037923	0.154184	643	6870000000	1.00002		0.619411	0.041002
600800	2	2	1	2	2	2008	11	0	11	33.24	0	0	0.035184	0.842515		0.145358	0.413216	1479	1250000000	1.68559		0.731472	0.024739
600801	2	2	1	1	2	2008	5	0	5	39.88	4.1227	0.02	0.252214	0.601914		0.049918	0.113078	7975	10700000000	1.00738		0.541594	0.049488
600802	1	2	2	1	2	2008	0	0	0	28.78	0.0524	0	0.28787	0.611086		0.002319	0.004899	1901	2460000000	1.1538		0.580296	0.057252
600803	1	1	2	2	1	2008	5	0	5	30.11	5.0807	0	0.256869	0.728832	0	0.008854	0.022405	2936	1150000000	1.63766		0.651269	0.068783
600804	1	2	2	1	2	2008	0	0	0	9.6	9.6653	0.08	1.15461	0.356328		0.075061	0.103683	1720	2440000000	1.80186		0.287265	0.007134
600805	1	1	2	2	2	2008	0	0	0	21.7	2.8119	0.01	0.408223	0.991804		0.018399	0.054536	4262	7820000000	0.99039		0.782727	0.184801
600807	1	1	1	2	1	2008	0	0	0	32.79	0	0	0.036226	0.627453		0.016803	0.046281	256	1030000000	1.07104		0.619155	0.222872
600808	1	2	1	1	2	2008	40	2	38	50.47	3.1913	0	0.295823	0.616192		0.011055	0.027309	43014	66100000000	0.993242		0.598953	0.021297
600809	1	1	1	1	2	2008	3	0	3	69.97	9.0136	0	1.02679	0.253161		0.148725	0.16715	4279	2120000000	1.58843		0.24958	0.007124
600810	1	1	2	2	1	2008	1	0	1	52.9466	0	0	0.152202	0.58195		-0.025412	-0.055302	5699	6390000000	0.949145		0.571947	0.024289
600811	1	2	1	2	1	2008	0	0	0	27.98	1.5975	0.52	0.550758	0.435013		0.03474	0.07127	3821	8180000000	1.04828		0.424064	0.158184
600812	1	2	2	2	1	2008	4	0	4	27.88	15.3722	0	0.229792	0.789026	0	0.038927	0.184023	13278	7040000000	1.53362		0.762647	0.070488
600814	1	1	2	2	1	2008	0	0	0	29.24	7.3457	0	0.864963	0.487429		0.073916	0.143249	857	1060000000	1.57953		0.474794	0.002358
600815	1	2	2	2	2	2008	6	1	5	60.01	0	0	0.105293	0.657813		0.03771	0.106017	4493	4940000000	1.13941		0.636723	0.009035
600816	2	2	1	1	2	2008	0	0	0	32.96	10.8921	0	0.24355	0.572968		0.062172	0.15267	39	502000000	8.47979		0.572307	0.081449
600817	1	2	1	1	2	2008	0	0	0	31.65	0	0	0.00073	1.68648	0	-0.412568	0	48	153000000	12.6265		4.85681	0.892548
600818	1	1	1	2	2	2008	0	0	0	51.69	0	0	0.152152	0.59823		0.017896	0.043303	1760	729000000	1.87669		0.531022	0.019489
600819	1	1	1	2	2	2008	3	0	3	19.41	0	0	0.505896	0.62531		0.001035	0.013676	783	6170000000	0.978845		0.591755	0.00042
600820	1	1	1	1	2	2008	22	1	21	36.85	24.2615	0	0.37278	0.806766	0	0.019992	0.080298	6355	14800000000	1.20284		0.748022	0.021603
600821	1	2	2	1	2	2008	0	0	0	11.6	0	0	0.528714	0.516868		-0.085952	-0.17478	935	1140000000	1.50598		0.507786	0.016925
600822	1	2	2	2	2	2008	0	0	0	51.71	0	0	0.165436	0.835813	0	0.016711	0.096702	1933	4370000000	1.03995		0.811959	0.003948
600823	1	2	1	1	2	2008	0	0	0	37	1.0171	0	0.535556	0.445149		0.037395	0.052234	95	2710000000	1.46925		0.44116	0.002945
600824	1	2	1	1	2	2008	0	0	0	39.04	10.6951	0	0.188861	0.404308		0.050371	0.083997	1283	2000000000	1.7469		0.399069	0.039405
600825	1	1	1	2	2	2008	0	0	0	30.58	12.746	0	0.25001	0.508904		0.0676	0.125911	2939	3660000000	1.63367		0.416736	0.002565
600826	1	2	1	1	2	2008	0	0	0	52.5	0.0849	0	0.455947	0.315648		0.000893	0.007755	260	1560000000	1.20844		0.315172	0.005035
600827	1	2	1	1	2	2008	0	0	0	20.95	9.2865	0	0.604077	0.76001		0.028453	0.062041	12235	16400000000	0.941835		0.733377	0.000583
600828	1	2	1	1	2	2008	0	0	0	66.77	18.1265	0	0.072506	0.986569		0.069354	0.271755	1831	1460000000	1.43685		0.730167	0.025067
600829	1	2	1	2	2	2008	4	0	4	44.82	12.6555	0	0.225009	0.448412		0.096303	0.181061	3240	2910000000	1.72357		0.434288	0.006143
600830	1	1	1	1	1	2008	0	0	0	10.35	3.8682	0	1.0734	0.350945		0.026362	0.039772	326	2180000000	1.16346		0.349892	0.002003
600831	1	2	1	1	1	2008	0	0	0	36.47	21.2285	0	0.255992	0.563881		0.01651	0.037468	3800	2620000000	1.35678		0.560394	0.022328
600833	2	2	1	1	2	2008	0	0	0	23.39	0	0	0.399703	0.536196		0.033921	0.063836	1396	589000000	1.54425		0.466727	0.000827
600834	1	2	1	1	1	2008	0	0	0	58.43	1.81	0	0.06714	0.244631		0.06114	0.08094	25	1290000000	2.4371		0.244631	0.006158
600835	1	2	1	1	2	2008	0	0	0	47.28	11.1329	0	0.858291	0.418058	0	0.092308	0.141658	29	10500000000	1.01996		0.408729	-0.004219
600836	1	2	1	1	2	2008	0	0	0	34.67	0.0957	0.02	0.124832	0.770525		0.013562	0.027515	2212	2240000000	2.24349		0.75621	0.028435
600837	1	2	1	2	2	2008	0	0	0	8.41	0.8597	0	0	0.483944		0.045323	0.086066	4577	74700000000	1.17154		0.482674	0
600838	1	1	1	1	2	2008	0	0	0	19.59	1.12	0	0.202391	0.459529		0.003039	0.005629	444	1020000000	1.71776		0.459529	0.120798
600839	1	2	1	2	2	2008	360	5	355	30.64	1.5836	0	0.28018	0.623273	0	0.009144	0.003463	46023	28700000000	0.861354		0.560614	0.014829
600841	1	2	1	1	2	2008	3	0	3	50.32	0	0	0.843992	0.325987	0	0.000734	0.014982	3625	2830000000	0.932223		0.32023	-0.001661
600843	1	2	1	2	1	2008	0	0	0	24.44	0	0.02	0.448585	0.77767	0	-0.016265	-0.063414	2327	2040000000	1.20439		0.723375	0.028641
600844	1	1	1	1	2	2008	0	0	0	26.21	3.2639	0	0.04367	0.736379	0	0.023928	0.064145	371	935000000	2.2297		0.603793	0.041253
600845	1	2	1	1	2	2008	33	6	27	55.5	1.1614	0.03	0.315388	0.54672		0.105786	0.226332	2213	1800000000	1.4041		0.536937	-0.008061
600846	1	2	1	1	2	2008	0	0	0	22.9	0	0	0.122397	0.686487		0.004565	0.047452	389	2240000000	1.24195		0.680245	0.056141
600847	1	2	1	2	2	2008	0	0	0	24.71	0	0	0.032366	0.802483		-0.081146	-0.227449	242	153000000	2.51879		0.667728	0.069748
600848	1	2	2	1	2	2008	21	1	20	26.39	0.025	0	0.170016	0.873201		0.007271	0.052636	1972	1090000000	2.06671		0.85656	0.020063
600850	1	1	2	1	1	2008	0	0	0	44.62	0	0	0.521642	0.582612		0.023287	0.027507	100	757000000	1.31235		0.582457	0.000634
600851	1	1	1	2	2	2008	0	0	0	8.5	0.1306	0	0.221651	0.340681	0	-0.107208	-0.134489	1678	4190000000	0.979959		0.333889	0.108591
600853	1	2	1	2	2	2008	17	0	17	30.55	0	0	0.039627	1.10146		0.00278	0.017679	6484	4420000000	1.14101		0.833492	0.082551
600854	1	1	2	2	2	2008	6	0	6	24.92	0	0	0.221275	0.187299		-0.023274	0.005612	1762	2860000000			0.184471	0.008377
600855	1	2	2	1	1	2008	46	9	37	19.61	0	0	1.13488	0.240474	0	-0.028856	-0.03932	903	785000000	1.53387		0.220757	0.005965
600856	1	1	2	1	2	2008	0	0	0	12.99	2.72	0	0.043338	0.682171		-0.088903	-0.276141	530	445000000	1.91627		0.678051	0.064369
600857	1	2	1	1	2	2008	0	0	0	15.69	0	0	0.7792	0.290604		0.018494	0.026218	307	597000000	1.48793		0.289197	0.004689
600858	1	1	1	1	1	2008	0	0	0	23.95	30.8339	0	0.355461	0.692258		0.043852	0.114209	1473	3190000000	1.68586		0.563742	0.005161
600859	2	1	1	1	2	2008	0	0	0	50.13	30.8339	0.01	0.280734	0.801262		0.060158	0.167616	10476	6190000000	1.43464		0.654135	0.00628
600860	1	2	1	1	2	2008	4	0	4	52.76	0	0	0.066385	0.56651		-0.144336	-0.293401	2363	1960000000	1.04358		0.529054	0.034209
600861	1	2	1	2	2	2008	0	0	0	32.78	3.1222	0.06	1.52464	0.216213		0.032725	0.045736	877	2680000000	0.904143		0.211035	0.001486
600862	1	2	1	1	2	2008	5	0	5	25.21	0	0	0.137375	0.93626	0	0.029758	0.198769	2095	1560000000	1.29008		0.838166	0.009638
600863	1	2	1	1	2	2008	0	0	0	71.08	2.0258	0	0.105364	0.774298		-0.026393	-0.244875	7326	23300000000	1.00178		0.770299	0.134012
600864	1	2	1	2	2	2008	0	0	0	44.45	0	0	0.301079	0.469888		0.089241	0.175825	2569	3280000000	1.23931		0.459414	-0.009306
600865	1	2	2	2	1	2008	0	0	0	34.93	0	0	1.64627	0.222394		0.07608	0.097125	767	1000000000	1.36772		0.217124	-0.005894
600866	1	2	1	2	1	2008	23	1	22	19.43	0	0	0.26603	0.449953		0.020755	0.037425	2615	1360000000	1.59408		0.42777	0.043652
600867	2	1	1	1	2	2008	3	0	3	34.52	22.3079	0.07	0.043897	0.355819		0.020523	0.033594	1989	2170000000	2.12259		0.339734	0.050843
600868	2	2	1	1	2	2008	0	0	0	10.88	0	0	0.010989	0.712335		0.033851	0.098649	961	5690000000	1.26283		0.618328	0.574519
600869	1	1	2	2	1	2008	0	0	0	27.96	0	0	0.206458	0.72943		-0.204823	-0.743961	816	276000000	3.03863		0.718904	0.028039
600870	2	1	2	1	2	2008	14	0	14	27	0	0	0.097451	1.68648		-0.412568	0	3772	1390000000	1.91553		1.79374	0.039675
600871	1	1	1	2	1	2008	10	2	8	42	0.41	0	0.522753	0.218922		-0.195465	-0.246914	7421	8420000000	1.04596		0.208368	-0.003417
600872	1	1	1	1	2	2008	0	0	0	8.81	0.2136	0	0.441475	0.30944		0.032436	0.052454	2006	2650000000	1.14176		0.29908	0.02696
600873	1	2	1	2	2	2008	1	0	1	20.41	0	0	0.099342	0.727563		0.015165	0.037321	1847	822000000	1.22633		0.683645	0.034324
600874	2	1	1	2	2	2008	1	0	1	54.3	0.339	0	0.47656	0.820401		0.030883	0.074352	572	7560000000	1.14549		0.573269	0.162115
600875	1	1	1	2	1	2008	0	0	0	50.12	21.8842	0	0.230295	0.965772	0	0.003731	0.078408	18469	56500000000	1.1516		0.956896	0.004812
600876	1	2	1	2	2	2008	0	0	0	49.4	0	0	0.03721	0.896859		-0.017252	0.055786	3489	2000000000	1.05849		0.870264	0.066767
600877	1	2	1	2	1	2008	42	2	40	37	0	0	0.209895	0.767781	0	0.002445	0.009078	3505	3400000000	1.2039		0.735634	0.053297
600879	1	2	2	2	1	2008	0	0	0	20.33	19.9043	0	0.247645	0.484499	0	0.046744	0.089259	8764	5230000000	1.26111		0.453261	0.018142
600880	1	2	2	2	1	2008	2	0	2	25.37	30.8339	0.03	1.98109	0.243162		0.150403	0.188181	3517	1390000000	2.73384		0.233956	0.003366
600881	1	2	1	2	1	2008	0	0	0	15.57	1.8628	0.08	0.221869	0.63617		0.024544	0.061806	12017	14200000000	1.11418		0.617015	0.066113
600882	1	2	1	1	1	2008	0	0	0	30.54	0	0	0.125247	0.845759		-0.054478	-0.211928	2627	1720000000	1.12955		0.749401	0.056749
600883	1	2	2	2	1	2008	0	0	0	17.15	0.0002	0	1.10657	0.188911		0.003677	0.004745	256	595000000	1.6373		0.18759	0.042655
600884	1	2	1	2	2	2008	0	0	0	32.09	0.0484	0	0.303817	0.478871		0.038316	0.060434	6485	3780000000	1.00024		0.460836	0.037737
600885	1	1	2	1	1	2008	0	0	0	18.56	0	0	0.134611	0.881623		-0.058704	-0.61437	1478	801000000	2.20832		0.84952	0.056855
600886	2	1	2	2	2	2008	0	0	0	44.26	18.4083	0	0.242786	0.681507		0.009172	0.030143	40	18300000000	1.19714		0.670119	0.082423
600887	1	1	2	2	1	2008	155	0	155	10.499	13.2018	0.54	0.336499	0.740143		-0.147423	-0.60498	16484	11800000000	1.24476		0.726024	0.000889
600888	1	2	2	2	1	2008	14	0	14	30.34	10.1001	0	2.94617	0.289378		0.041322	0.057634	2450	2420000000	1.19761		0.281959	0.034767
600889	1	2	1	2	1	2008	8	1	7	40.83	0	0	0.170489	0.646908		0.001086	0.002974	2620	1920000000	1.03422		0.634798	0.054007
600890	2	1	1	1	1	2008	0	0	0	24.93	0	0	0.168166	0.287222		-0.066838	-0.093573	63	399000000	3.12752		0.286955	0.060708
600891	1	2	2	1	2	2008	0	0	0	24.5987	0	0	0.145865	0.9161		0.005426	0.029875	434	796000000	1.41027		0.783563	0.049528
600892	1	2	1	1	1	2008	0	0	0	29.56	0	0	0.095543	1.08407		0.043095	0	166	153000000	1.78182		1.07427	0.016612
600893	1	1	1	1	1	2008	0	0	0	65.543	1.7969	0	0.235586	0.830485	0	0.01885	0.078132	9296	6900000000	1.10454		0.769953	0.017004
600894	1	1	1	1	2	2008	0	0	0	38.35	0.43	0	0.156122	0.876193		-0.229718	-1.34071	4434	4210000000	1.22109		0.86663	0.01769
600895	1	2	1	2	1	2008	0	0	0	53.55	21.738	0.05	0.440108	0.491967		0.061127	0.101689	82	10700000000	1.94228		0.490743	0.201974
600896	2	2	1	2	2	2008	0	0	0	27.49	0	0	1.2491	0.289427		0.072447	0.094382	156	2390000000	1.32807			-0.012596
600897	1	2	1	2	2	2008	0	0	0	68	9.4994	0.01	0.324987	0.253278		0.13083	0.174758	1366	1650000000	1.58861			-0.009129
600898	1	2	1	1	1	2008	0	0	0	10.69	0	0	0.044906	0.790434		-0.164068	-0.782895	1494	820000000	1.81471			0.007412
600900	1	2	2	2	2	2008	0	0	0	62.07	13.2038	0	0.288291	0.349505		0.068071	0.104623	2569	57700000000				0.207957
600960	1	2	2	1	2	2008	7	0	7	49.67	0	0	0.528901	0.714756		0.01279	0.045636	3120	2220000000	1.00232			0.048509
600961	1	2	2	1	1	2008	43	2	41	39.57	0.5623	0	0.385009	0.637563		0.003666	0.009773	5988	4880000000	1.03726			0.006474
600962	1	2	1	1	2	2008	0	0	0	44.62	5.4472	0	0.341816	0.382617		0.037561	0.073701	1248	1790000000	1.13161			0.063263
600963	1	2	2	2	1	2008	6	1	5	22.36	30.8339	0	0.198085	0.614365		0.017984	0.045349	4679	7400000000	1.03369			0.049936
600965	1	2	1	1	2	2008	0	0	0	27.66	0	0	0.248566	0.245354		0.028602	0.037187	1862	678000000	1.85335			0.011295
600966	1	1	2	2	2	2008	0	0	0	33.77	10.4938	0	0.399354	0.40185	0	0.065559	0.102205	4971	4410000000	0.965983			0.018643
600967	1	2	1	2	1	2008	0	0	0	23.18	1.443	0	0.396579	0.595664		0.022743	0.041868	1308	2320000000	1.0594			0.002943
600969	1	2	2	1	1	2008	0	0	0	19.39	0	0	0.718122	0.750052		-0.062222	-0.437153	2699	2340000000	1.02979			0.05319
600970	1	2	2	2	2	2008	2	0	2	53.31	29.089	0	0.385588	0.924479		0.026581	0.296859	8952	18900000000	1.09317			-0.006752
600971	1	2	2	2	1	2008	0	0	0	55.54	14.7599	0	0.137309	0.747638		0.06452	0.188613	12652	4800000000	1.04015			0.011496
600973	1	2	2	1	2	2008	8	0	8	44.93	3.5607	0	0.217701	0.677011		0.002203	0.006819	2251	2320000000	1.11373			0.014365
600975	1	2	1	1	1	2008	0	0	0	38.14	0	0	0.619295	0.250396		0.015061	0.018354	947	587000000	1.80028			0.014562
600976	1	1	1	1	1	2008	36	0	36	20.8806	0	0	0.798567	0.351083	0	0.013414	0.021498	834	1160000000	0.968016			0.010021
600978	2	1	1	1	2	2008	0	0	0	28.34	1.1057	0	0.662	0.33149		0.048418	0.070857	2745	3820000000	1.03864			0.058042
600979	1	2	2	1	1	2008	0	0	0	30.96	0	0	0.103226	0.71222		0.029243	0.094767	2258	1370000000	1.24189			0.087868
600980	1	2	1	1	2	2008	4	0	4	49.5812	0	0	0.449604	0.265697	0	0.009298	0.019646	253	458000000	1.4895			0.02672
600981	1	2	1	2	2	2008	1	0	1	53.1386	0	0.01	0.257139	0.549305		0.032606	0.066202	349	1920000000	1.28215			-0.000971
600982	2	2	2	1	2	2008	0	0	0	25.54	0	0	0.776783	0.321648		0.049062	0.069316	153	583000000	1.37515			0.010603
600983	1	1	1	1	1	2008	1	0	1	33.57	11.9586	0	0.411982	0.434507		0.102004	0.17712	1003	1130000000	1.67012			-0.000256
600984	1	2	1	2	1	2008	1	0	1	24.95	0	0	0.082156	0.62159		-0.087355	-0.229247	1156	754000000	1.13545			0.078037
600985	1	2	2	2	1	2008	0	0	0	38.74	0	0	3.17039	0.110852		0.065451	0.081663	778	410000000	1.36491			0.00442
600986	1	1	1	1	2	2008	0	0	0	19	1.75	0.12	0.383981	0.636127		0.006586	0.018056	438	1690000000	1.21731			0.102735
600987	2	1	2	1	2	2008	0	0	0	31.31	0	0	0.978849	0.178906		0.091291	0.108393	7914	1620000000	0.999816			0.003954
600988	2	1	2	2	2	2008	0	0	0	39.49	0	0	0.012413	1.21005		-0.109018	0	122	153000000	2.24423			0.087648
600990	1	2	1	2	1	2008	1	0	1	48.82	0.82	0	0.447641	0.35162	0	0.041987	0.062754	740	514000000	1.2613			0.008639
600992	2	2	2	1	1	2008	7	0	7	39.62	0	0	1.00472	0.349906	0	0.026866	0.041327	3325	1240000000	0.967339			0.006793
600993	1	1	1	2	1	2008	2	0	2	29.27	8.7623	0	1.20896	0.259364	0	0.061912	0.103039	1207	1160000000	1.86129			0.005784
600995	1	2	2	1	1	2008	0	0	0	29.57	11.8975	0	0.300212	0.462381		0.097558	0.180359	2396	1520000000	1.74443			0.02995
600997	1	2	2	2	2	2008	0	0	0	56.73	13.9109	0	0.556009	0.595794	0.72	0.073143	0.19203	12855	11700000000	1.08845			0.021563
601001	1	2	2	2	1	2008	0	0	0	60.48	10.9971	0	1.14882	0.47206		0.210659	0.316837	21572	12900000000	1.034			0.041105
601002	2	1	1	1	2	2008	0	0	0	59.2	0.1476	0	0.115974	0.412218	4.75	0.028521	0.058086	2380	3080000000	1.27048			0.016496
601003	1	2	2	2	1	2008	3	0	3	74.98	0.3037	0	0.064161	0.654183		0.001129	0.003265	9339	13700000000	1.03627			0.022744
601005	1	1	2	2	1	2008	0	0	0	48.76	0.4855	0	0.286823	0.55693		0.048153	0.105988	11544	12400000000	1.00543			0.012886
601006	1	2	1	2	1	2008	0	0	0	72.94	11.5532	0	0.211632	0.383098		0.107002	0.165661	40178	62400000000	1.27634			0.01116
601007	1	2	1	1	2	2008	0	0	0	50.67	0	0	2.91715	0.132007		0.053941	0.07101	819	1290000000	1.08704			-0.037828
601008	1	2	1	1	2	2008	0	0	0	48.8	2.4408	0	0.46489	0.313526		0.042529	0.061952	4706	2390000000	1.10059			0.019051
601009	1	1	1	2	2	2008	0	0	0	13.35	2.9133	0.01	0	0.879338		0.015539	0.128908	2100	93700000000	1.02742			0
601088	1	2	2	2	2	2008	84	9	75	73.86	3.8294	0	1.38442	0.409531		0.107091	0.178482	59543	278000000000	1.0568			0.049016
601099	1	1	1	2	1	2008	0	0	0	13.34	0	0	0	0.606142		-0.184735	-0.467628	584	3490000000	1.88729			0
601111	1	2	1	2	2	2008	2	0	2	40.4	0.9408	0	0.068234	0.818986		-0.093635	-0.462685	20494	98900000000	1.04051			-0.036058
601166	1	2	1	2	2	2008	0	0	0	20.8	13.6741	0	0	0.952347		0.011152	0.232243	19536	1020000000000	1.0187			0
601168	1	2	2	2	1	2008	11	0	11	28.21	1.9856	0	1.2595	0.422746	0	0.033396	0.05683	7966	17400000000	1.17461			0.019274
601169	1	1	1	2	2	2008	0	0	0	16.07	9.4735	0.01	0	0.918916		0.012989	0.160299	5451	417000000000	1.03301			0
601186	1	2	2	2	2	2008	0	0	0	63.31	10.8305	0	0.301533	0.80611	0	0.016839	0.076273	88846	220000000000	1.06818			0.003041
601318	2	1	1	2	2	2008	0	0	0	8.43	10.6834	2.56	0	0.897707		0.001234	0.008406	82808	708000000000	1.086			0
601328	1	2	1	2	2	2008	0	0	0	26.48	1.7161	0	0	0.946103		0.010649	0.195739	77734	1170000000000	1.01053			0
601333	2	2	1	2	2	2008	0	0	0	41	4.7011	0	0.521592	0.231128		0.041901	0.054128	33779	28900000000	1.05144			0.012921
601390	1	2	2	2	2	2008	1	0	1	58.3	6.0287	0	0.282979	0.829126	0	0.005689	0.019855	88846	252000000000	1.04732			0.021075
601398	1	2	1	2	2	2008	49	30	19	35.4	0.9596	0	0	0.937778		0.011391	0.183636	88846	1170000000000	1.00264			0
601588	1	2	1	2	2	2008	0	0	0	34.482	1.2839	0	0.540884	0.656263		0.023517	0.052284	5837	25600000000	1.01138			0.020325
601600	1	2	2	2	2	2008	243	27	216	38.56	0.4833	0	0.415651	0.57579	0	0.001169	0.000168	88846	136000000000	1.04929			0.015651
601601	1	2	1	2	2	2008	0	0	0	17.4	2.2517	0	0	0.847402		0.00443	0.027472	64131	319000000000	1.0382			0
601607	1	2	1	2	2	2008	0	0	0				0.173701	0.775187		0.016689	0.048538	25	7760000000	1.16912
601628	1	2	1	2	2	2008	0	0	0	68.37	1.8948	0	0	0.865183		0.010306	0.074602	88846	990000000000	1.02097
601666	1	2	2	2	1	2008	0	0	0	59.23	19.8912	0	0.88117	0.434457	0	0.163179	0.287148	64667	16400000000	1.09685
601699	1	2	2	2	1	2008	1	0	1	65.74	16.0048	0	0.375786	0.576579	3.1	0.177417	0.362498	25344	17200000000	1.11659
601727	1	2	1	2	2	2008	33	8	25	59.24	0	0	0.206246	0.676338		0.0465	0.122984	31323	81700000000	1.02682
601766	1	2	1	2	2	2008	0	0	0	56.75	11.0747	0	0.467701	0.638368		0.037055	0.086213	80454	45500000000	1.18021
601808	1	2	1	2	2	2008	58	5	53	54.74	4.4035	0	0.344647	0.700186		0.054753	0.156696	8475	56700000000	1.06606
601857	1	2	2	2	2	2008	424	48	369	74.98	0.1623	0	0.124897	0.296428		0.105403	0.143753	88846	1170000000000	1.01854
601866	1	2	1	2	2	2008	0	0	0	47.89	0.399	0	1.20456	0.355626		0.003088	0.004114	7084	50300000000	0.994069
601872	1	2	1	2	2	2008	0	0	0	54.07	0.5741	0	1.90881	0.332199		0.089332	0.13077	102	14300000000	1.11755
601898	1	2	2	2	2	2008	0	0	0	57.58	3.1125	0	0.611549	0.312361	0	0.080804	0.107327	50805	94700000000	1.02135
601899	1	2	2	2	2	2008	12	5	7	28.96	1.3014	0.79	0.480609	0.323198		0.148527	0.190041	19034	26200000000	1.18589
601918	1	2	2	2	1	2008	2	1	1	43.38	0.3079	0	0.33799	0.640255		0.081737	0.212855	21856	14500000000	1.10846
601919	1	2	1	2	2	2008	0	0	0	53.75	1.7535	0	1.31977	0.481082	0	0.102138	0.20791	34304	117000000000	1.0281
601939	1	2	1	2	2	2008	39	15	24	48.22	0.7162	0	0	0.938461		0.012262	0.198725	88846	1170000000000	1.00218
601958	1	2	2	2	1	2008	11	2	9	74.98	1.461	0	5.52406	0.077752	0	0.192685	0.204558	4811	14700000000	1.18026
601988	1	2	1	2	2	2008	1	0	1	67.52	0.1175	0	0	0.930884		0.009355	0.135688	88846	1170000000000	1.00096
601991	1	2	2	2	2	2008	0	0	0	33.61	0.1357	0	0.096217	0.822824		0.003919	0.031755	14560	157000000000	1.10848
601998	1	2	1	2	2	2008	0	0	0	62.33	0.1456	0	0	0.920322		0.011214	0.139706	21385	1170000000000	1.00275
601999	1	2	1	1	2	2008	0	0	0	73.14	1.7844	0	1.2006	0.316804		0.058468	0.084718	1389	1940000000	1.3077
1	2	1	1	2	2	2009	0	0	0	16.76	30.8339	0	0	0.965434		0.008558	0.245766	11308	588000000000	1.08844	29.8027	0.965177	0	0	0.007926
2	2	2	1	2	2	2009	0	0	0	14.73	11.6177	0.06	0.323293	0.670416		0.046727	0.142598	17616	138000000000	1.51116	2.81517	0.670017	0.011736	0.127193	0.247758
4	2	1	1	1	2	2009	0	0	0	26.1	0	0	0.612819	0.648035		0.019663	0.038787	291	231000000		3.83671	0.610368	0.014768	0	-0.009172
5	2	1	1	1	2	2009	0	0	0	20.15	0.48	0	0.046808	0.467575		-0.037083	-0.069649	712	1320000000	4.63766	29.8027	0.467575	0.696375	0	-0.064722
6	2	2	1	2	2	2009	0	0	0	18.76	13.4016	0.94	0.538114	0.698577		0.046098	0.154841	250	7270000000	1.47542	3.93245	0.698577	0.050609	0.405079	0.221473
7	2	1	1	1	2	2009	0	0	0	21.74	0	0	0.073541	1.19623		0.056213	0	799	363000000	4.72933	2.72499	1.1499	0.27953	0.018581	0
8	2	1	1	2	2	2009	0	0	0	23.15	0	0	5.21409	0.077752		0.003948	0.004275	25	153000000	8.34917	7.86804	0.076589	-0.00967	0	4.89698
9	2	2	1	2	2	2009	0	0	0	8.41	25.9049	0.02	0.545606	0.627917	0	0.054465	0.126037	5148	7500000000	2.08575	2.29462	0.602092	0.036002	0.217394	0.292257
10	2	1	2	1	2	2009	0	0	0	24.07	0	0	0.173496	0.655302		0.041536	0.156419	25	232000000	4.30121	1.57883	0.638654	0.007215	0	0.45354
11	2	2	1	1	2	2009	0	0	0	54.22	0	0	0.481596	0.798124		0.034199	0.146549	2679	2830000000	1.55956	3.35289	0.766335	0.018991	0.092957	0.029797
12	2	2	2	2	2	2009	30	3	27	8.41	15.5554	0.26	0.147326	0.504839	0	0.083806	0.156512	10109	10900000000	1.91213	2.06727	0.485852	0.019993	0.083229	0.549424
14	2	2	1	1	2	2009	0	0	0	32.02	12.8175	0	0.330152	0.719721		0.047744	0.178799	104	1740000000	2.51452	2.51036	0.719721	0.048862	0.086111	0
16	2	2	1	2	2	2009	463	31	412	19	18.1304	0	0.079935	0.706283		0.010863	0.038984	2555	13600000000	1.18728	1.02331	0.697358	0.004111	0	0.044887
17	2	1	1	1	2	2009	0	0	0	13.58	0	0	0.012007	1.68648		-0.412568	0	87	170000000	11.0688	0.650407	4.85681	0.358234	0	0
18	2	1	1	1	2	2009	0	0	0	25.51	0	0	1.24343	0.298207		0.058183	0.084515	33	201000000	5.63985	7.31594	0.286865	0.029167	0.007621	0.313919
19	2	2	1	2	2	2009	0	0	0	27.84	0	0	0.433523	0.53607		-0.015826	-0.040316	440	623000000	2.11978	3.38519	0.413914	0.039322	0.078607	0.043386
20	2	1	1	1	2	2009	0	0	0	41.14	0	0	0.097409	0.719111		0.00549	0.016489	1071	757000000	2.25017	1.48895	0.667058	0.02301	0.290205	0
21	2	2	1	2	2	2009	25	7	18	49.64	11.1197	0.13	1.12902	0.27244		0.048991	0.071228	13955	5430000000	2.35889	0.404936	0.271815	-0.002338	0	0.040189
23	2	1	2	1	2	2009	0	0	0	33.81	0	0.01	0.099193	0.71236		0.022724	0.079987	1107	1080000000	1.64378	1.37826	0.708031	0.010658	0	0
25	2	2	1	2	2	2009	0	0	0	66.22	0	0	0.319115	0.68122		0.013285	0.0369	719	611000000	4.20681	1.41327	0.680975	0.022198	0.156504	0.110947
26	2	2	1	1	2	2009	5	0	5	44.69	6.1505	0	0.138958	0.52217	0	0.046426	0.098022	2379	1520000000	1.63616	1.23157	0.517553	0.033488	0.059058	5.47886
27	2	2	2	2	2	2009	0	0	0	63.74	2.4015	0	0.382418	0.513839		0.076615	0.153178	137	30200000000	1.12743	2.65613	0.481501	0.034012	0.135721	0.188637
28	2	2	1	2	2	2009	0	0	0	38.33	30.8339	0	0.13496	0.85683	0	0.037883	0.234255	3550	5230000000	2.2338	0.477947	0.832209	0.004681	0.005732	0.406553
29	2	2	1	1	2	2009	0	0	0	63.55	0.1788	0	0.241004	0.639511		0.006015	0.016455	1905	3360000000	2.65909	4.48039	0.638325	0.052917	0.173153	0.05201
30	2	2	2	2	2	2009	20	0	20	59.82	0	0	2.2e-05	1.68648		0.193422	0	25	153000000	12.6265	22.5955	4.85681	0.892548	0	0.02374
31	2	2	1	2	2	2009	1	0	1	50.65	3.3574	0	0.320405	0.514617		0.02829	0.062928	1513	13300000000	2.04649	6.59896	0.513593	0.029503	0.056445	0.048847
32	2	2	1	2	2	2009	14	1	13	42.23	2.1	0	0.528954	0.46246	0	0.033613	0.054806	1380	1440000000	1.84523	1.15367	0.448143	0.001473	0	0.968151
34	2	1	1	2	2	2009	0	0	0	25.61	0	0	0.037007	1.68648		0.210659	0	1095	153000000	12.6265	0.444336	4.85681	0.081928	0	14.9708
35	2	1	1	2	2	2009	0	0	0	22.41	0	0	0.000374	1.68648		-0.032678	0	39	549000000	3.36608	29.8027	3.27272	0.892548	0	0.1434
36	2	1	1	1	2	2009	0	0	0	31.32	0.31	0	1.5319	0.443938		0.139975	0.192202	603	3120000000	2.79838	1.62425	0.441038	0.008891	0.141244	0.011822
37	2	1	2	1	2	2009	0	0	0	18.61	0	0	0.131457	0.58966		0.02436	0.040052	363	4930000000	1.28021	2.63761	0.582695	0.066913	0.031665	-0.037425
38	2	1	1	1	2	2009	0	0	0	18.41	0	0	0.711084	0.676062		0.049999	0.172788	42	476000000		4.32823	0.676062	0.02294	0.248525	0
39	2	1	2	2	2	2009	142	0	142	24.82	4.87	0	0.29948	0.645161		0.028928	0.067541	44608	37400000000	1.33728	1.82454	0.576357	0.0064	0.150129	0.490236
40	2	1	1	1	2	2009	0	0	0	19.8	0.4576	0	0.20148	0.678666		0.017735	0.071353	3380	2830000000	1.7718	4.06448	0.641099	0.056003	0.120065	0.823303
42	2	2	1	1	2	2009	0	0	0	29.75	3.7822	0.01	0.546175	0.681164		0.041254	0.128882	1214	6480000000	1.50512	3.17569	0.680323	0.04172	0.288548	0.022663
45	2	2	1	1	2	2009	0	0	0	59.14	1.7829	0	0.41184	0.416091		0.047368	0.077072	770	803000000	4.07943	1.64435	0.385411	0.003817	0.03115	0.191941
46	2	1	1	2	2	2009	0	0	0	60.43	5.7266	0	0.883968	0.604671	0	0.017167	0.046881	2335	22700000000	1.20198	9.55903	0.602118	-0.000287	0.236468	0
48	2	1	2	2	2	2009	0	0	0	26.36	0	0	0.148284	1.18374		0.062568	0	1439	866000000	3.17142	0.605385	1.00044	0.019802	0.020756	0.087529
49	2	2	2	2	2	2009	0	0	0	50.45	0	0	0.135306	0.760343		-0.060383	-0.125854	3001	655000000	2.02589	0.714471	0.734349	0.010281	0	0
50	2	2	1	2	2	2009	46	1	45	45.62	0.6122	0	0.683782	0.696493	0	-0.047853	-0.179556	6063	6480000000	1.14439	2.95651	0.675933	0.065035	0.383485	0
55	2	1	2	1	2	2009	7	1	6	10.04	0	0.02	0.284309	0.550375	0	0.02491	0.070677	2175	1480000000	2.48905	1.62415	0.518206	0.019731	0	1.60805
56	2	1	1	1	2	2009	0	0	0	13.7	0	0.09	0.017691	0.906939		-0.009324	0.030634	281	1450000000	2.02828	29.8027	0.906939	0.892548	0.174971	0.114151
58	2	2	1	2	2	2009	0	0	0	30.24	0	0	2.11068	0.188194		-0.229915	-0.30728	353	1360000000	3.32268	4.6929	0.186105	-0.037828	0	-0.786543
59	2	2	2	2	2	2009	0	0	0	51.14	9.8749	0	0.13716	0.724207		0.009402	0.031635	7929	22100000000	1.27538	7.64299	0.702672	0.060803	0.405079	0
60	2	2	2	2	2	2009	0	0	0	31.73	28.6974	0	0.259317	0.672985	0	0.044642	0.10582	10209	11600000000	3.04444	1.54242	0.594227	0.001071	0.054948	0.128921
61	2	2	1	2	2	2009	1	0	1	21.52	13.1032	0.54	0.775733	0.583444		0.02232	0.029528	5370	7010000000	1.6363	5.62701	0.50535	0.032191	0.064035	0.648525
62	2	1	1	2	2	2009	0	0	0	74.96	0.7806	0.01	1.19992	0.400745		0.073865	0.12079	13984	2750000000	1.46314	1.25135	0.383852	0.020357	0.189153	0.084465
63	2	2	1	2	2	2009	463	48	412	33.87	26.9179	0.04	0.342519	0.74405	0	0.039444	0.146097	70345	68300000000	1.75293	1.13389	0.737368	0.01302	0.035065	0.017104
65	2	2	2	1	2	2009	0	0	0	55.55	0	0	0.518293	0.770691		0.019929	0.125953	229	2340000000	2.72731	1.2478	0.77056	0.01652	0.042762	0.158568
66	2	2	1	2	2	2009	45	3	42	47.82	5.6363	0.01	0.12088	0.713933		0.023586	0.202453	4421	27400000000	1.02285	1.21048	0.700102	0.005164	0.001524	0.093402
68	2	1	1	1	2	2009	0	0	0	22.45	0.0738	0	0.142255	0.798416		-0.412568	-1.34071	212	701000000	6.29049	1.31112	0.748636	0.080741	0.285124	0
69	2	2	1	2	2	2009	0	0	0	56.36	21.6183	0.05	0.180543	0.680552		0.060638	0.162756	16865	30700000000	1.58658	2.80596	0.627589	0.011998	0.089591	0.390408
70	2	2	2	2	2	2009	2	0	2	49.14	0	0	0.712843	0.442604		0.033029	0.0589	1136	1230000000	2.32821	1.40945	0.401516	-0.001819	0.051677	0.078953
78	2	1	1	2	2	2009	0	0	0	32.54	0.4979	0.06	0.079827	0.828512	0	0.000193	0.022491	3076	3160000000	3.21088	1.16779	0.781156	0.024298	0.039182	-0.017723
88	2	2	1	2	2	2009	0	0	0	67.37	2.3881	0	0.669977	0.094985		0.106278	0.111185	676	4860000000	1.39373	12.1148	0.079491	-0.037828	0.029693	0.182618
89	2	2	1	2	2	2009	0	0	0	61.36	5.259	0	0.202173	0.107214		0.100665	0.111283	3926	5790000000	1.50052	3.48271	0.103256	-0.015368	0	0.046435
90	2	2	2	2	2	2009	0	0	0	36.35	8.8401	0	0.154782	0.555585		0.009799	0.02189	408	5890000000	1.45716	2.20883	0.552343	0.016788	0.042446	0.180687
96	2	2	1	1	2	2009	0	0	0	57.61	0.683	0	3.78773	0.123206		0.061164	0.067733	728	1840000000	2.29559	1.9817	0.102706	-0.015152	0	0.164088
99	2	2	1	1	2	2009	0	0	0	46.65	0.495	0	0.840972	0.39429		0.045251	0.074913	803	2500000000	1.52694	3.10104	0.391922	0.025856	0.269816	0
100	2	2	1	2	2	2009	147	9	138	11.19	6.9841	5.47	0.298532	0.742325	0	0.02327	0.088816	45960	30200000000	1.18669	0.68269	0.721231	0.002728	0.068611	0.172282
150	2	1	1	1	2	2009	0	0	0	48.48	0.1523	0	0.4374	0.34758		0.090027	0.137983	138	1110000000	1.85231	3.07335	0.347549	-0.007982	0	-0.023634
151	1	2	1	1	2	2009	0	0	0	49.78	0.4751	0	1.58132	0.201399		0.025984	0.032346	314	1120000000	2.20198	1.58513	0.197865	-0.019085	0	0.326005
153	1	1	2	1	1	2009	0	0	0	14.75	4.05	0	0.236092	0.467202		0.019666	0.034232	4659	1210000000	1.87515	1.26136	0.436987	0.016524	0.058068	0.194809
155	1	2	2	2	1	2009	5	1	4	63.49	0.6438	0	0.259951	0.406705		0.022693	0.046319	4877	3220000000	1.70599	1.42877	0.396789	0.016988	0.149032	0.024939
156	1	1	1	2	1	2009	0	0	0	14.97	0	0	0.067233	1.68648		0.210659	0	668	352000000		0.46831	2.37346	0.029959	0	0
157	1	1	1	2	1	2009	115	9	106	24.99	24.4609	0	0.1783	0.893683		0.071321	0.327602	18511	33900000000	1.52042	1.63348	0.77615	0.016572	0.067844	-0.003001
158	1	2	1	2	2	2009	4	0	4	50.15	1.0813	0	0.437432	0.476114	0	0.01755	0.032268	17337	4270000000	2.02392	1.37976	0.455477	0.013561	0.022572	0.005576
159	2	1	1	1	1	2009	0	0	0	38.05	4.3569	0	0.594385	0.549903		0.065441	0.129188	1931	2300000000	2.45519	4.44832	0.493682	0.046991	0.199822	0.028958
301	1	2	2	2	2	2009	0	0	0	36.69	6.1967	0	0.332548	0.463276		0.023398	0.037318	602	3870000000	2.56072	5.21303	0.359717	0.064601	0.015357	-0.022549
338	1	2	2	2	2	2009	57	2	55	24.23	18.5661	0.83	0.218932	0.591239		0.108993	0.289879	31995	36200000000	1.35418	1.01951	0.567584	0.004126	0.026015	0.059844
400	1	2	2	2	1	2009	21	5	16	29.9	24.0976	0.01	0.294495	0.453862	0	0.050058	0.057573	2758	4610000000	1.92308	1.51501	0.449573	0.033824	0.010858	0.148175
401	1	2	2	2	2	2009	0	0	0	40.78	29.9966	0	0.353686	0.666593		0.04924	0.147118	12840	21600000000	1.72529	3.11591	0.643191	0.039184	0.261506	0.337207
402	1	2	1	2	1	2009	0	0	0	26.55	25.6341	0	1.06811	0.633809		0.032442	0.088019	883	42400000000	1.32283	6.79678	0.623564	0.046607	0.182143	0.445294
403	2	2	2	2	1	2009	0	0	0	29.11	0	0	0.061133	1.07746	0	-0.031955	0.413216	2316	1250000000		2.68677	0.890046	0.090277	0.033761	-0.00901
404	2	2	1	1	1	2009	0	0	0	29.92	4.7483	0	0.207678	0.701907	0	0.063568	0.163611	5792	2700000000	1.49537	0.827929	0.688138	0.007071	0.038954	0.010097
407	1	1	2	1	2	2009	2	0	2	9.23	9.3894	0.01	0.357624	0.535772	0	0.099365	0.205569	1749	2410000000	2.32647	1.65012	0.52568	0.025194	0.04886	1.35996
408	1	1	2	2	2	2009	0	0	0	23.26	0	0	0.005034	0.74622		-0.315136	-1.20638	3458	514000000	5.1138	3.61333	0.739263	0.075993	0	-0.786543
409	2	1	1	1	2	2009	8	1	7	26.78	0	0	1.87246	0.207246		-0.265396	-0.334778	25	153000000	12.6265	3.42127	0.207246	-0.037828	0.001727	-0.337512
410	1	2	1	1	2	2009	0	0	0	42.23	1.547	0	0.044187	0.882717	0	0.005873	0.020471	13459	8960000000	1.52151	1.49829	0.841649	0.02841	0.096022	-6.9e-05
411	2	2	1	1	2	2009	0	0	0	21.35	0	0	0.14504	0.825277		0.034433	0.184035	628	1850000000	1.60992	0.364073	0.812174	0.006938	0	-0.070856
413	1	2	1	2	2	2009	0	0	0	47.64	0	0	0.038652	0.374737		-0.090024	-0.149565	638	364000000	8.48637	5.87004	0.362231	0.014785	0	0
415	2	2	1	2	1	2009	0	0	0	10.99	1.33	0	0.148122	0.796071		-0.074044	-0.338372	1026	1150000000	3.06706	4.5353	0.745751	0.075361	0.089262	-0.236889
416	1	2	1	1	2	2009	0	0	0	22.56	0.4776	0	3.88417	0.255377		0.079211	0.09268	81	980000000	4.10319	1.55687	0.241461	-0.012872	0.060139	2.77572
417	1	2	1	1	1	2009	0	0	0	23.93	30.8339	0.01	0.52913	0.686368		0.078159	0.195764	6945	3690000000	2.54263	0.627627	0.645623	0.002544	0.003207	0.280316
419	1	2	1	1	1	2009	0	0	0	45.43	0.0611	0.06	0.270538	0.825156		0.018828	0.073951	3817	2860000000	1.61884	1.19112	0.717833	0.014652	0.050663	0.966532
420	1	2	2	1	1	2009	0	0	0	20.74	0.5166	0	0.109283	0.681697		0.003631	0.019768	4330	2730000000	1.34786	1.48002	0.63713	0.03017	0.061601	0.02139
421	1	2	2	1	2	2009	0	0	0	30.06	0.3666	0	0.198228	0.675903		0.027377	0.079915	3089	2690000000	1.3924	1.71836	0.635898	0.018902	0.041687	0.014356
422	1	2	2	1	1	2009	9	6	3	16.2	30.8339	0	0.222551	0.777768		0.03314	0.109503	3098	13500000000	1.58447	1.54281	0.727806	0.039408	0.233205	0.041098
423	1	2	2	2	2	2009	23	0	23	23.14	30.8339	0	3.20522	0.219853		0.130605	0.164101	4318	3120000000	4.82674	1.49907	0.210992	-0.007915	0	0.051622
425	1	2	1	2	2	2009	19	1	18	58.472	17.6811	0	0.476252	0.763538		0.113605	0.397957	12072	15100000000	1.70144	0.728157	0.707521	0.001507	0.004644	1.05551
426	1	2	1	2	1	2009	0	0	0	45.1	1.3849	0.02	0.252923	0.37872		0.04688	0.067383	387	1670000000	2.4741	5.1385	0.287939	0.156985	0.069033	2.04679
428	1	2	1	1	1	2009	0	0	0	45.43	0.1216	0	0.167442	0.656719		0.039474	0.110419	1163	3910000000	1.46747	3.07918	0.626921	0.074289	0.206069	-0.014806
429	2	2	1	2	2	2009	0	0	0	40.78	0.0533	0	0.186312	0.553944		0.042268	0.092279	1366	8920000000	1.13132	9.51579	0.549822	0.141753	0.316413	0.09346
430	1	1	1	1	1	2009	0	0	0	20.41	0	0	0.070178	1.37651		-0.150903	0	895	314000000	3.54669	3.46459	1.09981	0.217681	0	0
488	1	2	2	2	2	2009	0	0	0	18.91	8.1046	0.31	0.335088	0.501352		0.033811	0.064344	16291	28200000000	1.00026	1.89545	0.477652	0.021007	0.180321	-0.163624
498	1	2	2	2	2	2009	0	0	0	24.59	0	0	1.01614	0.983103		0.210659	0.413216	3136	545000000		28.2405	0.983103	0.892548	0	0
501	1	2	1	2	1	2009	0	0	0	18.42	20.5699	0	0.352007	0.923719		0.054304	0.169051	12990	5850000000	2.02264	0.73687	0.734018	0.010533	0.082108	1.03689
502	1	1	1	1	2	2009	0	0	0	22.65	0	0	0.337813	0.382128		0.061405	0.118936	96	565000000	2.92074	1.23084	0.382128	-0.000526	0.037159	0
503	1	2	1	2	2	2009	0	0	0	25.86	2.1161	0	0.609665	0.216089	0	0.003877	0.006157	658	1620000000	4.30415	5.95947	0.192789	0.020354	0.003074	0.070709
504	1	2	1	1	2	2009	0	0	0	25.58	0	0	0.163667	1.1488		-0.329103	-0.94427	192	412000000	4.50589	2.31297	0.649683	0.040383	0	-0.05921
505	1	2	2	1	2	2009	0	0	0	26.36	0	0.01	0.259734	0.683541		0.039793	0.121686	37	2030000000	2.11301	7.13312	0.672578	0.140132	0.054089	0.203432
506	1	1	1	1	1	2009	0	0	0	47.09	1.7472	0	0.116888	0.802116		0.067743	0.342337	559	3510000000	1.40631	3.48155	0.802116	0.004913	0.074996	0
507	2	2	1	1	2	2009	0	0	0	16.4	3.5726	0	0.524544	0.271667	0	0.057235	0.078395	708	1720000000	1.83074	4.19902	0.269815	0.038701	0.00887	0.243753
509	1	1	2	1	1	2009	0	0	0	25.17	0	0	0.024606	1.21162		-0.071693	0	2324	594000000	3.42062	1.02955	1.02438	0.070343	0	1.49948
510	1	2	2	1	1	2009	2	0	2	8.41	0.6345	0	0.20932	0.613564		0.00266	0.005096	3061	2810000000	2.64858	1.22903	0.589261	0.026318	0.009975	0.030916
513	2	1	2	2	2	2009	19	1	18	26.21	18.796	0	0.718293	0.312659	0	0.164447	0.224085	4683	3120000000	3.16333	1.20361	0.287711	0.005084	0.02903	-0.580965
514	1	2	1	1	1	2009	0	0	0	63.84	5.5671	0	0.602944	0.435338		0.044047	0.073378	81	3490000000	1.65407	7.68773	0.364112	0.092659	0.168729	0.11425
516	1	1	1	2	1	2009	0	0	0	20.86	5.1867	0	0.518373	0.641535		0.032674	0.081747	1677	2430000000	1.70341	1.04985	0.611367	0.011056	0.081726	1e-05
517	2	1	1	2	2	2009	0	0	0	74.98	0	0	0.087094	0.669169		0.161848	0.413216	399	5010000000	1.20423	2.51804	0.669169	-1.4e-05	0.305893	-0.066445
518	1	1	2	1	2	2009	0	0	0	12.46	0	0	1.77114	0.077752		0.03101	0.032765	413	753000000	5.12862	3.87827	0.07478	0.009202	0	0
519	1	2	1	2	1	2009	2	0	2	20.6	3.1124	0	0.215893	0.333392		0.005781	0.01087	1577	514000000	5.61796	1.76775	0.316073	0.010909	0	-0.163624
520	1	2	1	1	1	2009	0	0	0	27.27	0.679	0	0.27799	0.821386		-0.064255	-0.397148	10711	6330000000	1.42089	3.68108	0.821311	0.093955	0.358813	-0.233257
521	1	2	1	1	1	2009	13	2	11	18.01	7.691	0	0.230041	0.821702	0	0.062916	0.227418	3394	4790000000	1.44805	0.756926	0.718073	0.003085	0.003185	1.25239
523	2	2	1	1	2	2009	1	0	1	45.425	0	0	0.40694	0.411488		0.012056	0.020596	625	758000000	1.69228	0.784004	0.38723	0.004436	0	-0.012704
524	2	2	1	1	2	2009	0	0	0	37.19	1.83	0	0.426753	0.255435		-0.064999	-0.08583	1337	808000000	2.39968	3.66083	0.242701	0.018884	0	0.011762
525	1	1	2	1	2	2009	0	0	0	28.51	8.8842	0	0.24252	0.837461		0.000728	0.005938	2490	3740000000	2.056	1.05328	0.800544	0.027136	0.00537	0.317407
526	1	1	1	1	2	2009	0	0	0	25.04	3.92	0	0.551858	0.221908		0.003779	0.006991	55	192000000	5.87036	16.1372	0.221908	0.001729	0	0
528	1	2	1	2	1	2009	43	0	43	38.69	23.9308	0	0.381571	0.596799	3.91	0.090688	0.211293	9909	9570000000	2.04755	0.939327	0.570544	0.003557	0.020762	-0.002232
529	2	2	2	1	2	2009	0	0	0	49.4	0	0	0.980193	0.349033		0.063146	0.086712	985	931000000	2.60409	0.856167	0.295416	-0.003159	0	0.49728
530	1	2	1	1	2	2009	3	0	3	21.96	0.897	0.01	0.471518	0.356739		0.032412	0.046538	1159	2710000000	1.27394	1.94063	0.343341	0.006023	0	0.068326
531	2	2	2	1	2	2009	0	0	0	33.56	5.8108	0	0.310181	0.665833		0.072164	0.266661	776	6270000000	1.39954	2.16967	0.657278	0.057725	0.334327	0.033619
532	2	2	1	1	2	2009	0	0	0	10.06	2.1876	0	1.3288	0.211537	0	0.045714	0.066346	637	1020000000	4.08618	5.0626	0.189438	0.020091	0.052195	0.220574
533	2	1	2	1	2	2009	0	0	0	24.7	3.8201	0.01	0.193416	0.671683		0.07516	0.225076	3605	2570000000	2.49616	0.934385	0.662236	0.022014	0	0.517629
534	2	1	2	1	2	2009	0	0	0	18.68	0	0	0.540671	0.518496		0.035788	0.024094	548	1340000000	1.84547	2.42165	0.512337	0.02859	0	0.013822
536	1	1	1	2	2	2009	1	0	1	30.62	7.427	0	1.79829	0.404139		0.083443	0.139598	25	153000000	12.6265	1.27135	0.404139	0.014166	0	0
537	1	2	1	2	2	2009	0	0	0	19.19	15.412	0	0.060852	0.726331		0.044484	0.162298	100	2880000000	3.26618	2.83326	0.726146	-0.0016	0	0.16041
538	1	2	2	2	1	2009	43	3	40	41.52	22.2698	0	1.04266	0.423058		0.101442	0.168586	3687	6010000000	5.32045	0.837358	0.39556	-0.004209	0.001113	0.11229
539	2	1	2	2	2	2009	0	0	0	46.34	4.5962	0	0.198751	0.607884		0.045214	0.125687	1914	30200000000	1.20653	2.46541	0.600351	0.041881	0.242191	0.097616
540	2	1	1	2	1	2009	0	0	0	41	11.8365	0	0.544864	0.801839		0.072999	0.381793	1368	6290000000	1.78252	3.84422	0.801839	0.002055	0.405079	0.010175
541	2	1	2	2	2	2009	4	0	4	13.47	4.3059	0.09	3.71201	0.104481		0.075536	0.079764	8438	3000000000	2.76582	1.7543	0.096525	-0.002929	0	0.011763
543	1	2	2	2	1	2009	0	0	0	54.54	0.4636	0	0.19537	0.520864		0.00987	0.026023	3925	11300000000	1.14373	3.39618	0.503836	0.043972	0.200178	0.037455
544	1	2	1	2	1	2009	0	0	0	33.18	0	0	0.275601	0.554361		0.078811	0.114172	341	745000000	2.28741	2.57222	0.309714	0.022444	0	0.000316
545	1	1	1	1	1	2009	0	0	0	25.51	0	0	0.004601	0.963965		-0.065571	-1.34071	290	239000000	5.91099	2.53686	0.963965	0.165657	0.030588	0
546	1	2	1	1	1	2009	0	0	0	13.65	0	0	0.163387	0.629034		0.046675	0.151699	86	407000000	5.76225	1.2676	0.628178	0.021666	0	0.364786
547	1	2	1	2	2	2009	0	0	0	19.96	4.3736	0	0.554883	0.30372		0.054438	0.063243	929	1700000000	1.54647	4.4215	0.300991	0.037841	0	0.00457
548	1	2	1	1	1	2009	0	0	0	30.31	0.4552	0	0.499508	0.416219		0.054687	0.076747	213	2110000000	2.34862	9.52387	0.331394	0.008409	0	0.705746
550	2	2	2	2	1	2009	6	0	6	41.03	8.3259	0	1.24365	0.419587	0	0.130228	0.218031	8324	8290000000	2.32033	0.794995	0.403587	-0.004988	0.000916	0.315194
551	1	2	1	1	2	2009	0	0	0	33.7	0.1903	0	0.41637	0.53223		0.05984	0.10639	3375	2050000000	1.78019	1.18636	0.514775	0.006562	0.004884	0.520208
552	1	2	2	2	1	2009	0	0	0	47.11	0	0	0.569535	0.360096		0.091004	0.130403	3380	586000000	3.67757	1.09745	0.302127	-0.000619	0	0
553	1	2	2	2	1	2009	0	0	0	20.02	0.78	0	1.39503	0.497049		0.009412	0.017749	2948	2040000000	2.34181	1.23547	0.460366	0.025082	0.284228	1.84246
554	1	2	1	1	2	2009	0	0	0	24.57	0.5176	0	3.29791	0.077752		0.009137	0.009491	1183	910000000	3.54829	0.348344	0.07478	5.9e-05	0	0
555	2	2	1	2	1	2009	0	0	0	21.95	0	0	0.044987	1.68648		-0.341918	0	25	153000000	12.6265	4.73808	4.85681	0.892548	0	0
557	1	2	1	1	1	2009	0	0	0	8.41	0	0	0.001168	1.68648		0.210659	0	36	212000000	12.6265	29.8027	1.9402	0.892548	0.034688	0
558	1	1	1	1	2	2009	0	0	0	65.93	0.7305	0	0.170795	0.744621		0.055504	0.20644	186	2540000000	1.30013	2.26834	0.73576	-0.011972	0.155228	0.060027
559	2	1	2	2	2	2009	22	0	22	61.05	3.5294	0.23	0.075371	0.693148		0.051788	0.162479	9768	5810000000	1.5191	1.043	0.676859	0.020505	0.033566	0.017313
560	1	1	1	2	1	2009	0	0	0	31.13	15.018	0	0.222702	0.791051		0.010634	0.068629	3013	2860000000	1.35968	2.30691	0.788744	0.026207	0.132147	0.091888
561	1	2	1	1	1	2009	0	0	0	14.28	0	0	0.044045	1.56147		-0.140432	0	386	228000000	12.1318	3.14965	1.41073	-0.005353	0	0
563	1	2	1	2	1	2009	0	0	0	44.34	1.6107	0	0.628072	0.457346	0	0.039787	0.073228	138	1100000000	4.70045	8.70781	0.456671	0.045131	0	0.127064
564	1	1	1	2	1	2009	0	0	0	19.16	3.4436	0	1.15163	0.462428		0.03913	0.071302	2534	1250000000	1.82956	1.01033	0.451204	0.000914	0	0.096986
565	1	2	2	1	1	2009	0	0	0	40.53	5.7177	0	0.84113	0.568548		0.132645	0.312403	821	1470000000	1.92982	3.74222	0.541367	0.050262	0.299773	0.170289
566	1	1	1	2	2	2009	0	0	0	19.8	18.9037	0	0.163373	0.581754	0	0.08482	0.167803	661	845000000	4.30908	1.6339	0.473074	0.027332	0.206553	0.004751
567	1	1	1	1	2	2009	0	0	0	22.35	0	0	1.25241	0.285396		0.058728	0.082183	33	242000000	4.56851	3.83228	0.285396	-0.002937	0	0.036204
568	1	2	1	2	1	2009	11	0	11	21.52	30.3422	0	0.545861	0.302774		0.210659	0.393907	2040	5980000000	5.30222	1.3689	0.287201	-5.5e-05	0	0.209602
570	1	2	1	1	2	2009	9	0	9	30.02	0.0672	0	0.749303	0.398934		0.079119	0.127418	3379	2940000000	2.65503	1.21861	0.384901	-0.003659	0	0.253342
571	1	1	1	1	2	2009	0	0	0	12.16	0.652	0.04	0.661071	0.210861		0.077543	0.09835	5153	2040000000	2.71895	2.80471	0.188435	0.013308	0.00735	0.113194
572	1	1	1	1	2	2009	0	0	0	45.28	2.0187	0	0.660129	0.48156	0	-0.064286	-0.087178	4780	7970000000	1.33327	1.27118	0.433772	-0.002158	0.007531	0.246949
573	2	1	1	1	2	2009	0	0	0	13.98	0.62	0	0.229777	0.473022		0.009282	0.0148	586	2560000000	1.638	5.15932	0.448261	0.061388	0.133197	0.187091
576	2	1	1	1	2	2009	0	0	0	19.82	0	0	0.313936	0.563745		0.016452	0.032397	2298	773000000	2.82533	1.5917	0.483797	0.055836	0.199979	4.12988
581	1	2	2	2	2	2009	3	0	3	17.63	28.6831	0	0.171282	0.391593		0.09208	0.156576	5205	5040000000	2.03314	1.6347	0.385955	0.010198	0.000596	0.276015
582	1	2	1	2	1	2009	0	0	0	40.79	4.68	0	0.495879	0.711137		0.065226	0.15566	835	686000000	2.62639	3.17468	0.579673	0.052499	0.282961	0
584	1	1	1	1	1	2009	0	0	0	32.75	17.6797	0	0.084791	0.345495		0.011719	0.018236	58	2610000000	1.80832	3.18282	0.340888	0.034953	0	1.17836
585	1	1	2	1	2	2009	0	0	0	28.35	0	0	0.141701	0.619939		0.008683	0.024079	723	837000000	2.84324	1.97421	0.616291	0.003579	0	-0.005519
586	1	1	1	1	1	2009	0	0	0	20.68	0	0	0.186799	0.828682		0.012506	0.014097	754	516000000	2.68605	1.38691	0.769446	0.025859	0.019189	0.071472
587	1	1	1	1	1	2009	0	0	0	32.1	0	0	0.006261	1.68648		0.03095	0	1110	327000000	4.52189	3.30124	1.76635	0.33262	0	0
589	2	2	2	1	1	2009	6	0	6	33.36	3.3257	0.01	0.113426	0.662333		0.083912	0.234246	8089	4340000000	1.46006	0.915155	0.642196	0.022381	0.098687	0.49269
590	1	2	2	1	1	2009	1	0	1	18.01	0	0	0.045601	0.755699		-0.170756	-0.381308	2184	516000000	3.58892	1.88382	0.552185	0.038319	0.019367	0.127509
591	1	2	2	2	1	2009	0	0	0	54.73	0.22	0	0.272293	0.830659		0.010015	0.055347	5173	2120000000	1.41023	0.55409	0.791552	0.001949	0.016839	0
592	1	1	1	1	2	2009	0	0	0	54.8	0	0.01	0.227934	0.445253		0.068988	0.154018	1323	1070000000	1.8527	3.32209	0.429733	0.038916	0.068975	-0.040091
593	1	1	2	1	1	2009	0	0	0	23.14	0	0	0.827072	0.528482		0.123873	0.25817	708	576000000	4.40621	1.7478	0.519646	0.047602	0.221492	1.20558
595	1	2	1	1	1	2009	6	0	6	37.78	0	0	0.144147	0.591681	0	-0.139116	-0.327964	3953	868000000	2.37258	3.5493	0.574357	0.088896	0.003063	14.9708
596	1	2	1	2	1	2009	17	0	17	61.15	3.5999	0	0.679888	0.423877		0.104344	0.173378	3950	1340000000	5.58732	1.0006	0.398019	0.003342	0	5.89844
597	1	2	2	2	2	2009	1	0	1	51.67	3.0033	0	0.588739	0.766583		0.078317	0.235841	11313	6080000000	1.99884	1.19345	0.662181	0.018616	0.069091	0.060757
598	1	2	1	2	1	2009	0	0	0	27.08	4.3343	0	0.163045	0.781692	0	-0.057858	-0.208563	3735	2070000000	2.03596	0.933319	0.691609	0.023412	0.008435	0
599	1	2	2	1	2	2009	0	0	0	20.31	0.7677	0	0.180498	0.676102		0.061929	0.185902	8726	4320000000	1.76968	1.02722	0.665519	0.01435	0.151703	0.1
600	1	2	2	2	2	2009	0	0	0	55.01	0.5553	0	0.028936	0.613397		0.010581	0.024551	662	10100000000	1.13455	2.12786	0.596122	0.06205	0.261091	0.039017
601	2	2	2	2	2	2009	0	0	0	16.85	3.4394	0.02	0.351076	0.636079		0.005037	0.013864	4599	8440000000	1.2922	5.01673	0.626987	0.137662	0.405079	-0.186322
603	2	1	2	2	2	2009	0	0	0	23.32	0	0	0.879376	0.916977		-0.021293	-0.050171	91	171000000		17.168	0.575582	0.103893	0	0
605	1	1	1	1	2	2009	0	0	0	55.75	0	0	0.016389	0.815684	0	0.002239	0.005568	110	153000000	4.80248	3.78789	0.518108	0.000305	0	0
606	1	1	1	1	1	2009	0	0	0	16.2	0	0	0.754186	0.430968		-0.021825	-0.035019	1164	1060000000	2.44461	1.59674	0.414606	0.018775	0.1187	0.080208
607	1	1	1	1	1	2009	0	0	0	23.52	2.5376	0	0.225682	0.708307		-0.03013	-0.168942	72	2110000000	2.2944	1.07678	0.631538	0.036605	0.053929	-0.025903
608	1	1	1	1	1	2009	0	0	0	29.12	1.3817	0	0.38307	0.703786		0.038788	0.13638	424	7760000000	1.3342	7.85414	0.701256	0.022851	0.096613	1.04493
609	1	1	1	1	2	2009	0	0	0	24.82	0.1292	0	2.42222	0.215136		0.014166	0.018122	119	1060000000	2.88802	29.8027	0.215066	-0.037828	0	0.111803
610	1	2	1	1	1	2009	0	0	0	32.3	0	0	0.314239	0.589379		-0.003152	-0.007866	2542	921000000	2.14107	2.30858	0.543992	0.00467	0	-0.032213
611	1	1	1	1	1	2009	0	0	0	15.54	0	0	0.747512	0.150272		0.027084	0.021268	496	793000000	2.65992	2.80912	0.139399	0.00789	0	0.002622
612	1	2	2	2	1	2009	5	1	4	29	18.8546	0	0.730571	0.506417		0.049332	0.097675	4079	3910000000	3.92913	0.767083	0.494623	0.017699	0.247031	-0.011295
613	1	1	1	1	2	2009	0	0	0	16.48	0	0	0.08418	0.425171		-0.023543	-0.034609	269	153000000	11.31	4.05252	0.319736	0.006414	0	0
615	1	1	1	1	1	2009	0	0	0	21.22	0	0	0.590381	0.427045		0.150335	0.246223	3253	1280000000	2.49288	2.06435	0.387968	0.028433	0.074832	0.673816
616	1	1	1	1	2	2009	0	0	0	19.98	10.981	0	0.634972	0.611326	0	0.05559	0.14562	700	7550000000	1.38308	2.20619	0.611164	-0.011902	0.098475	-0.293064
617	1	2	1	2	2	2009	5	0	5	60	3.2637	0	0.105366	0.639986	0	0.023852	0.06311	1869	2210000000	1.83166	1.39245	0.622061	0.017904	0	0.125736
619	1	2	2	1	1	2009	0	0	0	32.07	1.4781	0	0.410403	0.255805		0.089907	0.120085	1241	2790000000	2.0036	0.690034	0.247199	0.004685	0	0
620	1	2	1	1	1	2009	0	0	0	28	0	0	1.94336	0.354966		0.091966	0.142575	25	153000000			0.354966	0	0	0
622	1	1	1	1	1	2009	0	0	0	28.99	0	0	0.060923	1.68648		0.013548	0	194	259000000		2.66217	1.3809	0.092872	0	0
623	1	1	2	2	1	2009	0	0	0	23.72	30.746	0.04	1.73333	0.086069	0	0.193436	0.218353	31	7160000000	3.67026	6.984	0.084029	-0.014757	0	0.278298
625	1	2	2	2	1	2009	463	20	412	45.55	7.1691	0	0.238359	0.646594	0	0.044368	0.12255	9321	24500000000	1.45315	0.970946	0.636533	-0.000168	0.017326	0.160293
626	1	2	1	2	2	2009	0	0	0	37.08	0	0	0.308128	0.824752		0.035933	0.142669	298	2520000000	1.22464	0.348344	0.818829	0.00241	0	-0.484335
627	1	1	1	2	1	2009	1	0	1	23.78	0.4007	0	0.266961	0.324672		0.02565	0.033111	1644	2160000000	2.27595	2.23484	0.269647	0.02209	0.104373	0.087791
628	1	2	1	1	1	2009	0	0	0	22.41	0	0	0.306828	0.973331	0	0.005512	0.117257	1453	2430000000	1.94107	2.27563	0.943144	0.030717	0.046306	0.04036
629	1	2	2	2	1	2009	260	20	240	30.63	1.8343	0	0.061645	0.759469		-0.02919	-0.105043	79196	56000000000	1.28005	1.45594	0.719732	0.024435	0.113968	0.029367
630	1	2	2	2	1	2009	0	0	0	56.92	6.865	0	0.121322	0.744747		0.030024	0.106372	15781	23900000000	1.39332	0.776419	0.712469	0.012494	0.081637	-0.058944
631	1	1	1	2	1	2009	0	0	0	73.65	0.4496	0	0.311044	0.819262		0.039641	0.218643	428	7220000000	1.27885	4.46499	0.818693	0.00213	0.156571	0.050373
632	1	2	1	1	2	2009	0	0	0	18.06	0.0107	0	0.24505	0.783497		0.007807	0.038305	530	3000000000	1.62895	1.20965	0.783497	0.024157	0.098099	-0.024721
633	1	1	2	1	2	2009	0	0	0	52.43	0.0026	0	1.18269	0.258481		0.021637	0.017226	395	399000000	5.73789	1.72281	0.251236	0.005129	0.173786	0.171464
635	1	2	2	1	1	2009	0	0	0	22.11	24.606	0	0.016791	0.776084		0.020646	0.057639	3429	3750000000	1.64084	2.00246	0.758209	0.065264	0.219122	0.427837
636	2	2	1	2	2	2009	34	1	33	18.25	0.1809	0	0.547093	0.3282		0.020715	0.03138	8605	2690000000	2.28819	1.612	0.30569	0.021042	0.015431	0.039855
637	2	1	2	1	2	2009	0	0	0	29.5	0	0	1.12415	0.198101		0.16415	0.204103	1056	926000000	3.22224	0.348344	0.19575	-0.001153	0	0.29869
638	1	1	1	1	2	2009	0	0	0	42.86	0	0	0.114341	0.693202		0.081802	0.290103	121	675000000	2.66724	1.52608	0.68804	0.005513	0.050377	0.28947
639	1	1	2	2	1	2009	0	0	0	20.91	0	0	0.532354	0.267024		-0.016832	-0.028629	568	187000000	5.27795	2.65488	0.265613	0.093474	0	0
650	2	1	2	2	1	2009	0	0	0	47.98	15.3577	0	1.71456	0.250339		0.156026	0.193248	2247	1060000000	2.44139	1.07952	0.192029	-0.000719	0	0.228541
651	2	2	2	2	2	2009	463	30	412	19.45	30.8339	0.76	0.231967	0.801122		0.056892	0.292225	22029	51500000000	1.83595	1.21368	0.793273	-0.002285	0	0.008829
652	1	2	1	2	2	2009	0	0	0	33.65	3.345	0.03	0.40477	0.66175		0.067555	0.136317	711	7790000000	2.18308	1.70414	0.633818	0.035623	0.060329	0.247336
655	1	2	2	1	2	2009	0	0	0	58.41	7.4038	0	2.38041	0.163878		0.113132	0.129706	3403	1920000000	4.47508	2.056	0.127783	-0.007021	0.000843	0
656	1	1	1	2	1	2009	0	0	0	18.03	27.3855	0	5.52406	0.077752		0.037335	0.037883	25	445000000	7.55957	29.8027	0.07478	-0.037828	0	0.567055
657	1	2	2	2	2	2009	0	0	0	35.28	0	0	0.456719	0.302748		-0.023036	-0.032943	1963	459000000	3.52553	0.573358	0.300731	-0.000647	0	0
659	2	1	1	1	2	2009	0	0	0	29	1.1585	0	0.296665	0.517118		0.036999	0.059148	945	5190000000	1.3795	1.86671	0.497268	0.04909	0.186306	0.128641
661	1	2	2	2	1	2009	0	0	0	26.58	2.6131	0	0.212621	0.595938	0	0.084538	0.167965	2143	1550000000	2.51581	1.51508	0.554468	0.01823	0.010517	-0.558761
662	1	1	1	1	1	2009	0	0	0	15.36	0	0	0.352791	0.23129		0.002798	0.003241	966	1240000000	1.83653	2.90246	0.225673	0.021848	0	0.005976
663	1	2	1	1	2	2009	0	0	0	32	0	0	0.244115	0.666676		-0.003425	-0.017174	1422	1320000000	1.88034	3.73287	0.645256	0.070604	0.328087	0.024124
665	1	2	1	1	1	2009	0	0	0	22.72	0	0	0.069202	0.795129	0	0.027342	0.03193	1193	943000000	1.90466	1.4183	0.734952	0.031065	0	0.043333
666	1	2	1	1	1	2009	27	0	27	33.83	0	0	0.397494	0.603167	0	-0.01638	-0.028616	13346	6820000000	1.24942	1.90876	0.571241	0.014112	0.085145	0.539695
667	1	1	1	2	1	2009	0	0	0	15.58	20.2706	0	2.28673	0.406724		0.032897	0.056916	666	8510000000	1.70196	9.58282	0.40591	0.028699	0.036885	0.576937
668	1	1	1	1	1	2009	0	0	0	38.97	0	0	0.282978	0.342089		0.11839	0.177875	25	1050000000	1.60919	2.94912	0.342089	0.002826	0	0.025853
669	1	1	2	1	1	2009	0	0	0	17.59	0	0	0.02367	0.238739		0.001665	0.002186	161	245000000	3.12509	7.88507	0.238353	0.008833	0	0
670	1	1	1	1	1	2009	0	0	0	25.99	0	0	3.78178	0.131166		0.025291	0.017956	71	267000000		2.10757	0.129739	-0.006619	0	0
671	1	1	1	2	2	2009	0	0	0	23.9	7.0643	0	0.213838	0.623969		0.054433	0.21014	223	3320000000	1.46641	1.48832	0.623011	0.005485	0	0.003983
672	1	1	2	2	1	2009	0	0	0	17.17	0	0	0.008403	0.92488		0.028882	0.203008	544	153000000		9.11332	0.857728	0.06667	0	0
673	1	1	1	1	1	2009	0	0	0	49.21	0	0	0.007317	1.68648		-0.304372	0	100	153000000	6.25371	29.8027	1.04858	0.892548	0	0
676	1	1	1	2	1	2009	7	2	5	29.24	0.0127	0	0.104965	0.74537		-0.076696	-0.285212	945	1460000000	2.19539	1.87085	0.704545	0.052625	0.028853	0.000241
677	1	2	2	1	2	2009	15	0	15	16.24	9.3843	0	0.112544	0.937921	0	0.015896	0.177568	9123	6660000000	1.95911	1.89364	0.889472	0.055447	0.16977	0.38959
678	1	2	1	1	1	2009	5	0	5	27.46	0	0	0.098405	0.433397		0.018991	0.030257	2313	779000000	2.92317	1.58078	0.390032	0.009851	0.051381	0.498506
679	1	1	1	1	2	2009	0	0	0	42.27	3.1737	0	0.263619	0.734772		0.05156	0.199853	753	4470000000	1.55648	1.42152	0.730075	0.011184	0.023987	0.021373
680	1	2	1	1	2	2009	11	0	11	21.1	29.8305	0	0.425224	0.469641		0.072606	0.130521	3332	6340000000	1.81863	0.911165	0.461523	0.003658	0.002919	0.229359
681	1	1	1	2	2	2009	0	0	0	15.46	0	0	5.52406	0.086441		0.028463	0.032074	30	153000000		29.8027	0.08386	-0.037828	0	0.005981
682	1	2	1	1	2	2009	6	2	4	19.74	0.51	0.02	1.24845	0.189349	0	0.021875	0.016078	1702	1730000000	2.90988	1.83454	0.184173	-0.006894	0	0.077599
683	1	1	2	2	1	2009	1	0	1	20.62	4.131	0	0.292023	0.546614		0.135963	0.413216	1325	6460000000	1.71562	3.71455	0.543043	0.039071	0.151645	2.4048
685	2	2	1	2	2	2009	0	0	0	62.23	8.0176	0	0.231253	0.268177		0.141768	0.19498	283	5760000000	1.63697	7.71799	0.259316	0.057564	0.02516	0.242437
686	1	2	1	2	2	2009	0	0	0	30.71	2.4695	0	0	0.838821		0.048607	0.298617	2919	18800000000	1.3474	12.0305	0.837024	0	0	0.111948
687	1	2	1	1	2	2009	1	1	0	48.08	0.32	0	0.197797	0.245059		0.038116	0.0499	6239	1730000000	3.14246	2.20837	0.237608	0.009741	0	0.206141
688	1	1	2	2	1	2009	0	0	0	18.49	0	0	0.006448	1.68648		-0.412568	0	25	153000000			4.85681	0	0	0
690	2	1	2	2	2	2009	0	0	0	31.76	3.6155	0.3	0.183365	0.552205		0.086545	0.187584	775	6440000000	2.24316	2.19143	0.538631	0.04613	0.393828	0.051344
691	1	2	2	1	2	2009	0	0	0	9.97	0	0	0.116558	0.821444		0.01464	0.049967	97	446000000	4.20287		0.677035	0	0	0.678758
692	1	2	1	1	2	2009	0	0	0	35.1	0	0	0.389663	0.649597		0.014225	0.038103	3419	2760000000	1.28739	2.06782	0.626674	0.025655	0.0315	-0.023106
695	1	2	1	1	2	2009	0	0	0	37.59	0	0	0.160625	0.68722		-0.047831	-0.158155	229	962000000	2.056	1.67753	0.664025	0.048768	0.280687	-0.021052
697	1	1	1	2	1	2009	0	0	0	28.95	0	0	0.760551	0.510947		0.004089	0.02628	1201	811000000	2.24081	1.09076	0.496327	0.003693	0	0.937552
698	1	2	2	1	2	2009	0	0	0	33.08	10.0127	0	0.073331	0.614812	0	0.008868	0.024521	5306	7050000000	1.35473	1.56354	0.602719	0.013776	0.190773	0
700	1	1	2	1	2	2009	0	0	0	36.89	0.3013	0	0.135238	0.741242		0.022831	0.036437	1862	3450000000	1.35648	2.0001	0.725851	0.037469	0.095512	0.051455
701	1	2	1	1	2	2009	0	0	0	28.2	0.5642	0	0.190316	0.653506	0	0.029564	0.073021	1563	2570000000	1.54278	0.348344	0.641415	0.004846	0.003719	-0.166821
702	1	2	2	1	1	2009	0	0	0	26.12	0	0	0.22656	0.515695		0.017804	0.023125	1749	826000000	2.60073	0.498211	0.477905	0.009028	0	0.018625
703	1	2	2	2	1	2009	0	0	0	22.4	0	0	0.074459	0.404402		-0.066669	-0.108659	400	303000000	4.86072	1.65011	0.381942	0.03048	0	0
705	2	2	1	1	2	2009	0	0	0	22.53	0	0	0.201444	0.469496		0.020919	0.035542	1554	953000000	1.58164	0.746466	0.446037	0.005043	0	0.05572
707	1	2	1	1	1	2009	10	6	4	25.11	21.781	0	0.132452	0.633878		0.001909	0.002344	3665	5410000000	1.48014	1.82345	0.585284	0.034615	0.28603	0.012904
708	1	1	2	2	1	2009	1	0	1	29.95	12.0705	0	0.043054	0.463121		0.087958	0.162773	3310	3780000000	1.89941	0.680342	0.459626	0.0022	0	0
709	1	2	2	2	2	2009	48	2	46	51.11	12.8449	0	0.193055	0.70935	1.12	0.009775	0.032995	55719	103000000000	0.979212	1.17833	0.707163	0.013535	0.096744	0.117474
710	1	2	1	2	1	2009	0	0	0	58.86	0	0	0.235248	0.720098		0.027761	0.096683	1222	366000000	5.71925	0.895602	0.686983	0.013499	0	0
711	1	1	1	1	1	2009	0	0	0	26.635	0	0	0.889667	0.585943		-0.002307	0.002366	35	813000000	1.64466	14.5167	0.544582	0.276704	0.328716	-0.002089
712	2	1	1	2	2	2009	0	0	0	26.48	5.6201	0	0.209441	0.397881		0.168979	0.285166	238	1200000000	4.03852	7.38245	0.394808	0.187798	0.278949	0.253792
713	1	2	1	2	1	2009	0	0	0	37.76	5.5376	0	0.22282	0.651266		0.046526	0.119622	564	1440000000	2.91229	1.37244	0.599678	0.010717	0.004089	0.237654
715	1	2	1	1	2	2009	0	0	0	33.86	5.886	0.01	0.6391	0.405888		0.064015	0.095456	2859	1430000000	2.54879	0.542629	0.329374	0.00322	0	0
716	1	1	1	1	1	2009	1	0	1	22.7	0	0	0.127942	1.08876	0	-0.015699	-0.034257	52	830000000	2.73987	2.43353	0.851224	0.060181	0.094199	0
717	2	2	2	2	2	2009	4	1	3	36.27	20.8811	0	0.068123	0.695965		0.005054	0.01599	11482	18300000000	1.1979	1.37388	0.683931	0.022956	0.186578	0
718	1	1	1	2	1	2009	0	0	0	26.8	13.5039	19.73	0.138217	0.668444		0.087912	0.248485	737	9140000000	2.38907	3.27195	0.667191	0.001146	0.121567	0
719	1	2	1	2	1	2009	0	0	0	28.7	0.92	0.01	0	0.077752		0	0	25	153000000		0.348344	0.07478	-0.018305	0	0
720	1	2	1	1	2	2009	0	0	0	18.54	0.36	0	0.040331	0.833408		0.005012	0.019195	1322	5850000000	1.54083	2.11685	0.815681	0.074167	0.405079	0.048507
721	1	2	1	1	1	2009	0	0	0	26.31	0.1266	0	0.32166	0.461482		0.065547	0.114751	5369	735000000	2.06969	1.30435	0.434235	0.036662	0.004211	2.9915
722	1	2	2	1	1	2009	0	0	0	20.69	0	0	0.296937	0.826425		-0.412568	-1.34071	567	1320000000	2.20854	2.07815	0.811467	0.075549	0.405079	-0.786543
723	1	1	2	2	2	2009	6	0	6	29.73	3.0569	0	0.205624	0.49161		-0.004341	-0.009871	762	993000000	2.08577	1.14261	0.49161	0.01765	0	0
725	1	2	1	2	2	2009	42	2	40	8.66	0.11	0	4.0492	0.291284	0	-0.002132	0.002757	12906	30600000000	1.15793	4.89887	0.28346	0.010077	0.143847	-0.465695
726	1	1	2	1	2	2009	17	0	17	12.4	6.73	0.04	0.283566	0.349453		0.095785	0.145476	16400	6300000000	1.62201	1.56163	0.335619	0.015098	0.014693	14.9708
727	1	2	1	2	2	2009	0	0	0	25.77	1.7339	0	0.146808	0.514349	0	0.006778	0.00922	1487	1090000000	3.33862	1.96516	0.499239	0.035552	0	-0.010746
728	1	2	1	2	2	2009	0	0	0	23.55	7.4133	0	0	0.483571		0.035472	0.068542	1642	29400000000	1.36281	15.4341	0.483308	0	0	0.100857
729	1	2	1	2	2	2009	3	0	3	56.48	22.2648	0	0.319343	0.287117		0.063454	0.085311	30500	11900000000	1.49433	1.24929	0.271055	0.007181	0.000742	0.007002
731	1	2	2	1	1	2009	0	0	0	14.42	2.7123	0	0.385041	0.436268	0	0.022791	0.080985	2195	2900000000	1.96254	0.79069	0.402376	0.011776	0.02762	0.012938
732	1	1	1	2	2	2009	4	2	2	10.85	0	0	0.74358	0.863482		0.201735	0.413216	1362	587000000		1.89623	0.835359	0.074786	0.075958	-0.045641
733	2	2	1	2	1	2009	16	0	16	36.13	0.1777	0	0.649811	0.309221	4.18	0.013467	0.015831	6666	3170000000	1.86641	1.43731	0.308546	0.005624	0.003783	0.042096
735	1	1	1	2	2	2009	0	0	0	10.31	3.0604	0	0.733885	0.389789		0.026882	0.039154	2741	2450000000	2.53954	2.99585	0.329559	0.021859	0.104958	0.097471
736	1	2	1	1	1	2009	0	0	0	53.75	0	0	0.573976	0.386379		0.052204	0.085738	33	1970000000	1.20906	25.0638	0.386379	0.049088	0.119607	0.450461
737	1	2	2	1	1	2009	1	0	1	26.43	0.5801	0	0.164677	0.821917		-0.185775	-0.905109	8606	3730000000	1.64835	1.56056	0.734477	0.037813	0.192012	0.138442
738	1	2	1	2	1	2009	0	0	0	29.64	0	0	0.381569	0.461747	0	0.038807	0.065281	7659	3740000000	1.51092	2.32642	0.424117	0.034946	0.163826	0.557597
739	1	1	2	2	2	2009	0	0	0	20.75	0.28	0	0.265242	0.625449		0.018782	0.044173	3361	1750000000	1.82583	1.27915	0.545757	0.024317	0	0
750	1	2	1	2	1	2009	0	0	0	41.34	0	0	0.092694	0.591934		0.010943	0.03656	1233	471000000		2.94343	0.497283	0.045088	0.012437	-0.083368
751	1	2	2	1	2	2009	2	1	1	38.17	0	0	0.02388	0.939559	0	0.007761	0.03525	11520	8150000000	1.70852	1.67753	0.776415	0.059973	0.019764	0.063573
752	1	1	1	1	1	2009	0	0	0	29.41	0	0	1.36642	0.279849		0.05666	0.051846	510	1170000000	2.3111	3.203	0.271485	0.022182	0.038023	-0.017318
753	1	2	1	1	2	2009	0	0	0	16.23	0.079	0	0.49645	0.730105		0.04018	0.091569	848	1260000000	1.91125	1.01353	0.582709	0.021003	0.255168	0.341063
755	1	2	1	1	1	2009	0	0	0	27.79	9.7026	0	0.079859	0.534051		0.002259	0.004913	2965	4610000000	1.52598	2.03282	0.529409	0.040977	0.124717	0.072107
756	1	2	2	1	2	2009	5	0	5	35.91	0.626	0	0.585544	0.393887		0.040339	0.062587	5298	2630000000	1.21698	1.13104	0.364111	0.011532	0.102811	0.034193
757	1	1	1	1	1	2009	0	0	0	14.74	0	0	0.004287	1.68648	0	0.016222	0	2210	739000000		1.63042	2.20507	0.170763	0	-0.150095
758	1	2	2	2	2	2009	0	0	0	33.34	9.3298	0	0.343926	0.692931		0.028186	0.051806	8969	9110000000	1.46457	1.96951	0.609255	0.03262	0.06349	0.03371
759	1	2	1	1	1	2009	0	0	0	10.12	30.8339	0.01	0.268011	0.665975		0.046079	0.124074	32442	4640000000	2.21261	0.459779	0.626024	0.002479	0.014462	0.31025
760	1	1	1	1	1	2009	0	0	0	18.51	0	0	0.074693	0.736206		-0.00623	-0.035973	656	666000000	3.7502	1.10617	0.722637	0.011556	0	0
761	1	2	2	2	2	2009	4	3	1	74.98	0.2721	0	0.077037	0.594372		-0.044374	-0.109397	25615	34800000000	1.04083	0.978198	0.594372	0.00359	0.082392	0
762	1	2	1	2	1	2009	0	0	0	17.69	6.2759	0	0.418525	0.444092		-0.014576	0.035117	1634	1060000000	5.31265	3.60415	0.435976	0.02818	0.00947	-0.03296
766	1	1	1	1	1	2009	0	0	0	24.7	1.35	0	0.144088	0.406005		0.034273	0.051023	1804	869000000	5.04453	5.16894	0.328286	9e-05	0	0
767	1	2	2	2	1	2009	0	0	0	36.24	2.0015	0	0.0189	0.805406		0.00138	0.006227	2565	11300000000	1.44645	2.80463	0.797909	0.048974	0.280304	0.051136
768	1	2	1	2	1	2009	0	0	0	57.07	2.2984	0	0.554762	0.431415		0.018542	0.034594	14720	17000000000	2.01649	2.07007	0.426329	-0.002125	0.002761	0.225131
776	1	1	1	2	1	2009	0	0	0	46.76	1.8102	0	0.671922	0.28289		-0.022253	-0.029795	268	347000000		6.90301	0.253106	-0.01226	0	0
777	1	2	1	1	2	2009	6	0	6	27.53	0.4165	0	0.848983	0.38723	0	0.042699	0.07354	880	982000000	3.45873	1.72477	0.373528	-0.004115	0.069036	0.134487
778	1	2	2	2	2	2009	109	3	106	49.33	12.4115	0.02	0.508302	0.458382		0.058479	0.093169	14727	18000000000	1.33297	0.713819	0.452705	0.003737	0.002225	0.168914
779	1	2	1	1	1	2009	0	0	0	14.12	0	0	0.278496	0.463543		0.010141	0.01731	2270	518000000	3.00112	2.2722	0.414117	-0.007743	0	0
780	1	2	1	1	1	2009	0	0	0	61.42	1.2148	0	1.33332	0.426902		0.104294	0.157841	11287	4490000000	2.07073	1.67167	0.339247	-0.001211	0	0
782	2	1	2	1	2	2009	3	0	3	20.23	1.7528	0	0.225564	0.566303	0	0.007188	0.010072	2497	1990000000	1.8244	0.780394	0.558157	0.01682	0.011287	0.037244
783	1	1	1	2	2	2009	0	0	0	16.07	4.5178	0	0	0.742502		0.038781	0.150367	4837	35400000000	1.47196	14.2816	0.74209	0	0	0.06352
785	1	2	1	2	1	2009	0	0	0	43.02	2.9	0	0.388181	0.753757		0.021582	0.085736	7223	2500000000	1.8534	0.741981	0.73645	0.014468	0.155816	0.097915
786	1	2	2	2	2	2009	153	6	147	52.4	17.6153	0	0.231075	0.583024		0.077307	0.143718	3360	5990000000	2.05611	1.83011	0.543898	0.021848	0.059783	0.016427
788	1	2	2	1	1	2009	2	0	2	34.38	10.0731	0	0.245162	0.639518		0.051324	0.121406	2263	1320000000	2.51558	1.49617	0.561103	0.026933	0.075619	0.062465
789	2	2	2	2	1	2009	0	0	0	50.5	0.3384	0	0.19445	0.712678		0.023488	0.062018	3741	5790000000	1.14571	2.02179	0.643681	0.043188	0.144406	0.020788
790	1	1	2	1	1	2009	0	0	0	26.37	0	0	0.18877	0.503944	0	0.007318	0.017966	1052	712000000	2.45262	1.86827	0.434457	0.020196	0	0.079812
791	1	2	2	1	1	2009	1	0	1	43.77	0	0	0.048923	0.603661	0	0.012515	0.036456	620	712000000	2.76377	2.9782	0.518295	0.026995	0	-0.01557
792	1	2	2	2	1	2009	0	0	0	30.6	25.6103	0	0.31039	0.46093		0.210659	0.406312	1546	9490000000	3.07221	2.08088	0.460671	0.009625	0.054431	0
793	1	2	1	1	2	2009	0	0	0	20.31	2.536	0	1.11617	0.284363		0.073569	0.072019	10394	4150000000	2.35234	1.64071	0.273355	0.00327	0.043351	0.130941
795	1	1	2	1	1	2009	5	0	5	31	0	0	0.265083	0.887573		0.006052	0.0363	2579	1410000000	1.98996	2.69998	0.833282	0.025565	0	0
796	1	2	1	2	1	2009	0	0	0	17.38	0	0	0.870026	0.338879		0.042385	0.059226	3950	804000000	2.2036	2.79114	0.315619	0.005645	0	0.322473
797	1	2	1	1	2	2009	0	0	0	31.5	0.9386	0	0.428607	0.777255		0.033223	0.060698	636	5130000000	1.27724	1.87985	0.72403	0.034609	0.117089	0.009074
798	1	2	1	1	2	2009	0	0	0	25.36	0	0.01	4.61531	0.083178		0.029249	0.040452	202	714000000	2.08754	2.23334	0.08297	-0.004515	0	0.22905
799	1	2	1	2	1	2009	19	0	19	32.15	2.08	0	0.120941	0.482734		0.04766	0.086431	1149	1220000000	3.04485	3.35016	0.444986	0.0166	0.002731	0.015252
800	1	2	2	2	1	2009	8	0	8	53.03	25.3295	0	0.371954	0.473825	0	0.114111	0.213477	7391	14400000000	3.08167	0.519711	0.462909	-0.000946	0	0.116328
801	1	2	1	1	1	2009	0	0	0	48.3	0	0	0.123874	0.72172	0	0.006721	0.010652	3363	565000000	3.4596	0.673275	0.716564	0.006451	0	0.073885
802	1	1	1	1	2	2009	0	0	0	35.42	0	0	0.277511	0.729456		0.00551	0.013899	1716	590000000	2.62055	3.63471	0.560203	0.04547	0.205205	0.574105
803	1	2	2	1	1	2009	0	0	0	23.51	0	0	0.088957	0.473631		0.010712	0.018935	359	230000000	3.67671	3.09898	0.428603	0.014868	0	0
806	1	2	2	1	1	2009	0	0	0	14.68	0	0	0.125442	0.649003		0.015057	0.03403	2162	3010000000	2.0079	3.00014	0.597599	0.104826	0.113176	0.697619
807	1	2	2	2	1	2009	14	0	14	49.13	5.7966	0	0.510824	0.543525		0.006382	0.01165	3749	9690000000	1.59326	1.85994	0.535545	0.019223	0.164092	-0.786543
809	1	1	1	1	1	2009	0	0	0	38.7	0	0	0.31934	0.524508	0	-0.02241	-0.038185	430	240000000	11.2487	1.69262	0.446145	0.031288	0	0
810	1	1	1	2	1	2009	0	0	0	50.99	0	0	0.05189	0.546082		0.032908	0.051727	3589	1050000000	1.83934	1.14772	0.514704	0.023964	0	0.002207
811	1	1	1	1	2	2009	5	1	4	23.79	9.1986	0.01	0.144576	0.624054		0.04354	0.142389	1613	1570000000	1.82473	1.55643	0.590626	0.019334	0.07641	0.16796
812	1	1	1	1	1	2009	0	0	0	16.61	3.05	0	0.440658	0.412348		0.046704	0.077523	494	1070000000	2.72709	2.09637	0.377437	0.019598	0.055945	0
813	2	2	2	2	1	2009	0	0	0	28.58	0	0	1.54373	0.183648		-0.097051	-0.114863	1569	516000000		2.07444	0.179499	0.011004	0	0
815	1	2	2	1	1	2009	2	0	2	27.13	0.91	0	0.064173	0.715988		0.003125	0.008452	4010	3460000000	1.17587	3.45166	0.715988	0.073588	0.222778	0.00279
816	1	1	1	1	2	2009	25	3	22	22.96	2.803	0	0.231094	0.642153	0	0.050867	0.114025	5427	2830000000	2.80921	1.47686	0.547798	0.014731	0.035643	0.467166
818	1	2	2	2	2	2009	0	0	0	55.92	0	0	0.005191	1.31937		-0.412568	0	5884	2350000000	1.53604	2.23433	1.06367	0.118766	0.027307	0.017242
819	1	2	2	1	1	2009	0	0	0	23.46	1.4507	0	3.30501	0.17007		0.096792	0.116067	556	526000000	5.48484	0.458363	0.163806	-0.00625	0	0.082309
820	1	1	1	1	2	2009	1	0	1	24.76	0	0	0.028051	1.68648		-0.085621	-1.34071	2936	1680000000	1.75458	3.98723	0.996964	0.086134	0.140781	0
821	1	1	1	1	1	2009	9	0	9	25.79	0	0.01	1.1418	0.148261		0.002309	0.002847	1617	1320000000	1.94802	3.3723	0.144686	-0.009778	0	0.031272
822	1	2	1	1	2	2009	0	0	0	40.34	12.6546	0	0.169781	0.563068		-0.095626	-0.214719	9131	7730000000	1.46243	1.41673	0.546906	0.028688	0.058189	0.16997
823	2	2	1	1	2	2009	0	0	0	38.971	6.8383	0.01	0.279971	0.417091	0	0.046448	0.071509	5391	3080000000	1.56063	1.34115	0.409662	0.016259	0.005191	0.017331
825	1	2	2	2	1	2009	344	13	331	64.24	13.2939	0	0.156261	0.650319		0.014544	0.043313	26887	61500000000	1.21287	0.856879	0.646928	0.013438	0.295914	-0.027108
826	1	1	1	2	1	2009	9	6	3	44.9	10.8055	0	0.240773	0.938165	0	0.05902	0.134494	1196	2640000000	2.10785	3.86226	0.550894	0.054848	0.232053	0
828	2	2	1	2	2	2009	0	0	0	41.54	0.5988	0	0.290572	0.448195		0.0615	0.102888	622	4720000000	1.67291	10.1709	0.402261	0.104932	0	0.16053
829	2	2	1	2	1	2009	0	0	0	13.93	17.2485	0	0.440569	0.711227	0	0.042602	0.15577	8037	8540000000	2.1937	0.489934	0.708311	0.004846	0.011847	14.9708
830	1	2	2	2	2	2009	6	2	4	42.53	3.3651	0	0.097937	0.755174		0.016669	0.059129	10059	8560000000	1.4753	1.32389	0.722832	0.016273	0.278237	-0.002273
831	1	2	2	2	1	2009	0	0	0	29.9	0.41	0	0.0507	0.914243	0	-0.314821	-1.34071	3049	2260000000	2.87458	1.27118	0.896342	0.049047	0.032267	-0.157922
833	1	2	1	1	1	2009	0	0	0	25.6	0.1689	0	0.231267	0.449399		0.02227	0.039245	2731	1340000000	2.6067	1.2353	0.425531	0.005109	0	0.004086
835	1	1	1	1	2	2009	0	0	0	11.81	0	0	0.577521	0.435991		0.051024	0.082789	952	664000000	4.73752	0.743686	0.384119	0.018077	0	0
836	1	1	2	1	2	2009	0	0	0	30.11	0.0681	0	0.222794	0.522443	0	0.026675	0.078314	2009	1930000000	1.54169	2.45886	0.494387	0.034662	0.243314	0.360002
837	1	2	1	1	1	2009	7	0	7	26.65	17.9513	0.02	0.579319	0.394128		0.059675	0.100817	2158	1570000000	2.3807	1.38232	0.382193	0.010524	0.054626	0.221403
838	1	1	1	1	1	2009	0	0	0	52.22	0	0	0.067598	0.4366		0.003955	0.00702	25	627000000	2.19515	13.6567	0.436585	-0.001862	0	0
839	1	2	1	2	2	2009	0	0	0	41.42	4.4083	0.01	0.800388	0.475206		0.035846	0.068792	3321	10700000000	2.59605	6.1257	0.470262	0.126363	0.121078	0.185882
848	1	1	1	2	2	2009	2	0	2	42.55	30.8339	0.02	0.626275	0.560348		0.126607	0.215353	1001	1120000000	4.89162	0.840845	0.405371	-0.000942	0	-0.06597
850	1	2	2	1	1	2009	5	0	5	46.4	0.1266	0.01	0.120895	0.572131		0.017439	0.044349	6415	3730000000	1.51927	2.3613	0.56204	0.039551	0.027528	0.129711
851	2	2	1	2	1	2009	0	0	0	12.36	0	0.01	0.82041	0.437587	0	0.013321	0.016934	1057	1860000000	2.06298	0.987522	0.427517	0.009553	0.011778	0.071908
852	1	2	1	1	1	2009	7	0	7	67.5	0.9438	0	0.089012	0.374967		0.071306	0.112281	1653	1590000000	1.82531	1.31063	0.367204	0.00833	0	-0.036106
856	1	2	1	1	2	2009	0	0	0	29.9	0	0	0.033357	0.979831		0.017536	0.121172	8222	869000000	2.08651	3.25538	0.850096	0.11299	0	14.9708
858	1	2	1	2	1	2009	0	0	0	56.07	13.4491	0	1.20433	0.305201		0.166274	0.227303	22967	20800000000	6.06439	1.87336	0.300667	-0.00986	0	0.058068
859	1	2	2	1	1	2009	12	0	12	34.05	0.4849	0	0.116937	0.394064		-0.106232	-0.173312	1512	1440000000	2.19538	1.11404	0.387047	0.025077	0.013912	-0.009197
860	1	2	1	2	2	2009	0	0	0	47	12.5485	0	0.182749	0.707469		0.022847	0.066984	6532	8030000000	1.34356	1.31859	0.682831	0.006923	0.122471	0.035506
861	2	1	1	1	2	2009	0	0	0	69.62	2.5622	0	0.138545	0.511961		0.093055	0.174566	1616	1590000000	2.05603	1.8632	0.470376	0.023483	0.196043	0
862	1	2	2	1	1	2009	0	0	0	28.02	3.9482	0	0.45898	0.871234	0	0.017884	0.147382	1523	2180000000	2.43684	2.74309	0.854739	0.075094	0.405079	-0.0271
863	1	1	1	1	2	2009	0	0	0	22.26	0	0	0.000637	1.68648		0.040013	0	25	186000000		29.8027	4.85681	0.892548	0	-0.026945
868	1	2	2	1	1	2009	16	1	15	23.48	0	0	0.478293	0.694177		0.011988	0.03686	1098	2190000000	2.3828	1.00013	0.676233	0.003925	0	0.124456
869	1	1	1	2	2	2009	0	0	0	50.4	9.3893	0	0.929449	0.41971		0.210659	0.371048	3856	5360000000	4.24808	1.27736	0.408168	-0.007199	0.001957	0.260675
875	1	2	2	2	1	2009	1	1	0	25.58	1.8576	0	0.103803	0.738954		0.016517	0.062194	2261	9450000000	1.16576	4.64385	0.736386	0.020244	0.150552	-0.013677
876	1	1	2	2	1	2009	0	0	0	45.7	8.7777	0.05	0.35701	0.473008		0.062777	0.118008	9178	8460000000	1.67181	1.24407	0.453141	0.027572	0.141903	0.129334
877	2	2	2	2	1	2009	0	0	0	36.28	20.6404	0	0.183539	0.78642		0.055488	0.253092	2418	7870000000	1.59362	1.91277	0.75839	0.036812	0.273271	0.021295
878	1	2	2	2	1	2009	1	1	0	54.3	11.4964	0	0.154893	0.839137	0	0.016624	0.095608	10170	26500000000	2.0201	1.63614	0.819113	0.03971	0.155906	0.016645
880	1	2	1	1	2	2009	2	0	2	30.59	1.57	0	0.64413	0.667407		0.093856	0.256816	1838	1910000000	1.98784	0.815392	0.634541	-0.003505	0	0
881	1	2	2	2	2	2009	0	0	0	18.1	0.9404	0.02	0.456583	0.643645		0.041977	0.092778	1746	4040000000	1.29254	2.37457	0.642488	0.001949	0.111906	-0.118053
882	1	1	1	1	2	2009	0	0	0	59.5	0.0553	0	0.949489	0.38405		0.028333	0.041808	703	2640000000	1.51132	6.16047	0.321496	0.01898	0.109657	0.255555
883	1	2	2	2	1	2009	0	0	0	32.27	0.2383	0.01	0.149066	0.815857		0.014966	0.053855	10265	4780000000	1.18532	1.02538	0.743893	0.013147	0.027224	0.105352
885	1	2	1	2	1	2009	0	0	0	66.3	0.226	0	0.213929	0.685831		0.039259	0.104351	1942	3910000000	1.14419	1.5405	0.631875	0.046397	0.225837	0
886	1	2	1	1	2	2009	0	0	0	19.93	1.3011	0	1.26447	0.168269		0.020356	0.023111	1208	2700000000	2.1242	12.7354	0.140521	-0.037828	0	0.131629
887	1	1	2	2	1	2009	10	0	10	59.22	16.9458	0	0.183799	0.519818	0	0.129326	0.238748	3573	1760000000	1.92702	1.194	0.476566	0.014309	0.096335	0.304524
888	1	2	1	1	1	2009	0	0	0	39.62	20.0703	0.01	0.350204	0.405759		0.075571	0.121641	2056	1110000000	2.3077	1.83366	0.373301	0.037788	0.14449	7.25722
889	1	1	1	1	2	2009	0	0	0	29.9	0.9348	0	0.183902	0.581755		-0.042756	-0.094627	1993	1400000000	2.50093	1.18572	0.544388	0.027399	0	-0.092029
890	1	1	2	1	2	2009	4	0	4	20.66	0	0.01	0.321942	0.641844	0	0.007251	0.012229	2788	3030000000	1.36665	1.96125	0.625225	0.041793	0.006599	0.035739
892	1	1	1	1	1	2009	0	0	0	25.84	0	0	0.004451	1.68648		-0.412568	0	25	153000000	12.6265		4.85681	0	0	0
893	2	1	2	1	2	2009	0	0	0	60.5	6.4585	0	0.126575	0.887884		0.08972	0.184901	469	2270000000	2.33208	0.348344	0.865413	0.005513	0.083832	0
895	1	1	2	2	1	2009	87	0	87	30.27	30.8339	0.01	0.947162	0.357914		0.192197	0.309723	12753	5750000000	3.40054	0.348344	0.353922	-0.000696	0.001925	0.244278
897	1	2	1	1	2	2009	0	0	0	23.29	6.6854	0	0.351167	0.688666		0.002149	0.007682	651	8360000000	1.82058	4.61067	0.681427	0.073993	0.133224	0.475113
898	1	2	2	2	2	2009	393	20	373	67.29	9.8996	0	0.063178	0.502406		0.006793	0.013866	30902	101000000000	1.15333	1.44008	0.467278	0.012863	0.113896	0.103911
899	2	2	2	2	1	2009	0	0	0	58.43	0.2822	0	0.239733	0.765757		0.012594	0.054048	459	6390000000	1.23088	2.94908	0.765567	0.128006	0.405079	0.158421
900	1	2	1	1	1	2009	0	0	0	27.19	7.5119	0	1.26924	0.736537		0.112116	0.170269	1336	5630000000	2.06709	3.1912	0.340183	0.022363	0	-0.54657
901	1	2	1	2	1	2009	5	0	5	12.67	0.0857	0	0.275176	0.25118	0	0.017947	0.022416	862	438000000	7.179	1.68066	0.24127	0.005344	0.002969	0.231767
902	1	2	2	2	2	2009	0	0	0	25.11	0	0	0.187832	0.70391		-0.035402	-0.202648	1885	1280000000	1.72289	0.788402	0.685205	0.011709	0.010168	0.010668
903	1	2	1	2	1	2009	17	0	17	38.14	6.6688	0	0.909246	0.427714	0	0.041959	0.066172	1918	4300000000	1.37017	1.72671	0.393483	-0.001185	0.067431	0.001266
905	1	2	1	1	2	2009	0	0	0	55.13	0.2438	0	0.368788	0.496645		0.031437	0.044159	3361	2930000000	1.42875	1.9252	0.435259	0.003333	0.012463	0.003238
906	1	2	1	1	1	2009	0	0	0	44.61	2.2	0	0.077507	0.83486		0.014154	0.047955	1329	1850000000	1.39765	0.348344	0.798629	0.005214	0	0.152848
908	1	2	1	1	1	2009	0	0	0	53.86	0	0	0.068671	1.47529		-0.310944	-1.34071	845	785000000	2.56047	3.32016	0.871726	0.158273	0.184504	0.061365
909	2	2	1	1	2	2009	19	0	19	53.15	0.3231	0	0.196349	0.712758		0.012399	0.038052	447	2030000000	2.04116	2.10073	0.709259	-0.005796	0	-0.001213
910	1	2	1	2	2	2009	88	0	88	47.65	7.7879	0	0.153615	0.753612		0.035231	0.103773	8151	7810000000	1.44574	1.2156	0.678719	0.036949	0.048639	0.032622
911	1	2	2	1	1	2009	0	0	0	47.71	7.6633	0	0.210665	0.614416		0.033843	0.091456	4762	3910000000	2.33161	1.1076	0.610415	0.03207	0.080523	-0.198808
912	1	2	2	1	1	2009	0	0	0	59.33	5.168	0	0.105682	0.508903		0.01091	0.044794	8714	7330000000	1.15336	1.54465	0.493198	0.019569	0.106471	-0.166474
913	2	1	1	2	2	2009	26	1	25	41.45	0.1236	0	0.240519	0.532482		0.04148	0.088117	8395	2800000000	1.91476	0.769761	0.518766	0.003584	0.000679	0.141553
915	1	2	2	1	2	2009	0	0	0	23.34	0.5548	0	0.39321	0.642346		0.088447	0.097834	214	1110000000	1.92018	2.22208	0.525359	0.070052	0.143864	-0.113267
917	1	2	1	2	1	2009	0	0	0	21.52	13.2161	0.02	0.726599	0.722011		0.013805	0.015061	10341	9270000000	1.38271	2.22041	0.697996	0.044356	0.343078	0.16652
918	1	2	1	1	1	2009	0	0	0	28.46	1.7594	0	0.290629	0.768562		0.091574	0.403025	1600	14600000000	1.10699	1.99023	0.757625	0.000627	0.164391	0.032591
919	1	2	2	1	2	2009	0	0	0	45.23	11.8135	0	1.95677	0.16939		0.107516	0.119475	3388	2460000000	1.64307	1.24855	0.163138	-0.00484	0.00697	0.172284
920	2	2	2	1	1	2009	25	1	24	42.64	0	0	0.572268	0.340598		0.027231	0.03512	2873	1560000000	2.29256	1.55472	0.334817	0.005971	0	0.228894
921	2	2	2	2	2	2009	162	16	146	25.22	0.5612	0	0.024214	1.27959		0.03422	0	18132	4350000000	1.62763	0.464464	1.16124	0.007945	0	-0.006771
922	1	2	2	1	1	2009	0	0	0	42.4	0	0	0.036663	0.839047		-0.165559	-0.842491	917	340000000	4.2108	2.7133	0.797754	0.044671	0	0
923	1	2	2	2	2	2009	1	0	1	35.54	0	0	0.128165	0.545726		0.012294	0.024682	2317	1070000000	1.54902	1.84171	0.501899	0.028778	0.003378	0.235951
925	2	2	1	1	2	2009	0	0	0	32.05	0.0553	0	0.176753	0.798564	0	0.042306	0.169487	842	2230000000	1.65816	1.84508	0.747278	0.006243	0.081314	-0.319459
926	1	1	1	1	1	2009	2	0	2	26.11	29.7134	0.21	0.162958	0.578549		0.03544	0.085005	5189	9450000000	1.35795	2.30523	0.576379	0.027445	0.272362	0.00366
927	1	2	2	2	2	2009	21	0	21	47.73	9.5738	0	0.120611	0.598841		0.022132	0.050936	6788	8070000000	2.92212	0.941597	0.56899	0.00628	0	0.444744
928	1	1	2	1	1	2009	0	0	0	50.51	0	0	0.136538	0.611921		0.000883	0.002162	4807	2490000000	1.2885	1.79087	0.591333	0.050648	0	0.431644
929	1	1	1	1	1	2009	0	0	0	21.29	0	0.02	0.639916	0.380793		0.05531	0.068474	3756	1210000000	1.61317	1.42186	0.353211	0.009444	0	0.003866
930	1	2	2	2	1	2009	5	1	4	20.74	4.3652	0	0.178454	0.690575		0.041361	0.118647	8920	6770000000	1.88534	1.35036	0.653935	0.046026	0.083095	0.083605
931	1	1	2	1	2	2009	0	0	0	22.75	0.4091	0	0.051503	0.777101	0	0.014716	0.072234	2738	3810000000	1.70446	1.63504	0.774477	0.02933	0.000612	0.067317
932	1	2	2	2	1	2009	0	0	0	33.92	14.062	0	0.06421	0.758225	3	0.001613	0.007876	32800	64400000000	1.02276	1.55236	0.729274	0.02086	0.20194	0.049131
933	1	2	2	2	1	2009	0	0	0	25.24	30.8339	0	0.118569	0.805977		0.03116	0.169726	25307	19000000000	2.21661	1.7871	0.758118	0.04046	0.231733	-0.040082
935	1	1	2	2	1	2009	0	0	0	56.81	0	0	0.350261	0.554913		0.210659	0.413216	1246	974000000	2.39675	1.34511	0.498916	0.030594	0.12519	0.016671
936	1	2	1	2	2	2009	6	0	6	41.01	0.1107	0	0.246015	0.524678		0.037305	0.072365	1931	2790000000	2.15572	1.14943	0.519706	0.015823	0	0.116161
937	1	2	2	2	2	2009	2	0	2	39.28	15.6444	0	0.311112	0.568025		0.076382	0.168766	46720	21100000000	2.22243	1.04272	0.515233	0.010552	0.10382	0.000945
938	1	2	1	2	2	2009	7	0	7	31.62	0.4192	0	0.280368	0.580035		0.01763	0.0399	473	1980000000	2.12132	0.483503	0.559005	0.006802	0.055521	0.307161
939	1	1	1	1	1	2009	9	9	0	33.49	5.2818	0.01	0.410742	0.749012		0.035827	0.113807	268	8660000000	1.28882	4.31744	0.679126	0.064329	0.160388	0.031223
948	1	2	1	1	1	2009	3	0	3	30.09	10.9753	0	0.766376	0.459402	0	0.04295	0.068558	2423	2090000000	1.6506	1.15527	0.428743	0.008411	0.003668	0.325279
949	1	2	2	1	1	2009	0	0	0	45.78	1.5207	0.01	0.190078	0.638029		0.025884	0.070023	8626	3850000000	1.72083	1.58658	0.630342	0.031308	0.028583	0
950	1	2	1	2	1	2009	0	0	0	52.05	1.6831	0	2.83638	0.397233		0.054534	0.090058	1347	3730000000	1.29681	1.78934	0.386234	0.000348	0.287496	0.42114
951	1	2	2	2	2	2009	2	0	2	63.78	19.0801	0	0.413776	0.820928	0	0.035963	0.149839	5475	16100000000	1.31826	0.788918	0.803055	0.002743	0.078442	0
952	1	2	2	1	1	2009	1	0	1	15.11	7.6712	0.01	0.574287	0.393062		0.02853	0.054264	1117	1300000000	3.15115	2.90907	0.373459	0.010177	0.109431	0.207804
953	1	2	2	1	1	2009	0	0	0	49.14	0	0	0.26232	0.883116		-0.115199	-0.943323	1450	1150000000	2.05163	1.80187	0.877879	0.033586	0.128724	0.00044
955	1	1	2	1	2	2009	0	0	0	15.25	0	0	0.093842	0.739089		0.004037	0.011127	553	640000000	2.90926	3.43992	0.638532	0.065637	0.01249	0
957	1	2	2	1	2	2009	21	3	18	21.72	0.6	0	0.203288	0.654923		0.014828	0.037656	2576	1370000000	2.26657	0.944212	0.600838	0.005514	0.096793	0.007142
958	1	2	1	2	2	2009	0	0	0	32.46	0.2443	0	0.109641	1.48637		-0.412568	0	2719	1690000000	1.82709	1.54612	1.26241	0.087843	0.167898	-0.14987
959	1	2	2	2	2	2009	0	0	0	63.24	10.8394	0	0.421825	0.567738		0.016429	0.047671	7855	18500000000	1.21572	0.81216	0.567252	0.008335	0.191754	0.136306
960	1	2	2	2	1	2009	0	0	0	51.59	14.3128	0	0.092936	0.696711		0.017759	0.052349	15014	7400000000	2.19135	1.03446	0.652889	0.025392	0.196986	0
961	1	1	1	2	2	2009	0	0	0	72.51	13.8717	0	0.163762	0.767508		0.033085	0.144481	3317	17100000000	1.21203	3.01549	0.767117	0.010723	0.11989	0.032533
962	1	2	2	1	1	2009	2	0	2	45.32	0.3752	0	0.289908	0.587971	0	0.012145	0.031528	2319	2880000000	2.18089	2.40305	0.582644	0.020819	0.201836	0.772728
963	2	1	1	2	2	2009	0	0	0	35.5	28.5093	0	0.247087	0.670697		0.127335	0.352165	3147	3510000000	2.09076	0.44887	0.647661	0.006528	0.000996	0.113378
965	1	2	1	1	2	2009	0	0	0	74.98	5.0768	0	0.273396	0.521155		0.040238	0.084603	104	3910000000	1.325	6.15231	0.514705	-0.000476	0.012799	0
966	1	2	2	1	1	2009	0	0	0	37.39	0.4922	0	0.018148	0.890956		0.002204	0.034147	4758	14800000000	1.03855	2.53411	0.860496	0.085093	0.405079	0.016921
967	2	1	1	2	2	2009	2	0	2	40.21	0.58	0	0.187226	0.462407		-0.016596	-0.041644	743	1010000000	2.31439	1.04995	0.446595	0.017447	0	0.032644
968	1	2	2	2	1	2009	10	0	10	49.45	10.3173	0	0.60055	0.343306		0.080831	0.135789	11979	5220000000	2.42339	1.60624	0.321217	0.005791	0	0.001135
969	1	2	2	2	2	2009	15	2	13	42.57	10.9663	0	0.712968	0.463998	0	0.038055	0.075725	2421	4860000000	2.25436	1.55093	0.444434	0.008044	0.043864	0.018426
970	1	1	1	2	2	2009	66	8	58	24.32	1.7303	0	0.53478	0.390843	0	0.035763	0.059125	3894	2420000000	1.7485	1.54391	0.375377	0.017487	0	-0.062011
971	1	1	1	1	1	2009	0	0	0	29.9	0	0	0.004931	0.807931		-0.091755	-0.364706	1395	753000000	2.21339	7.15175	0.750541	0.133722	0	0.367953
972	2	2	1	1	1	2009	0	0	0	8.58	6.0239	0	0.127695	0.802474		0.001141	0.017153	2856	5720000000	1.51811	3.44322	0.768075	0.10137	0.163862	-0.033262
973	2	2	2	1	2	2009	4	0	4	20.78	0.2405	0	0.078108	0.700266		0.009009	0.005481	5063	4190000000	1.82326	1.13239	0.662121	0.032979	0.031761	0.12779
975	1	1	2	2	1	2009	0	0	0	37.97	0.3892	0	0.794549	0.210456		0.013175	0.016127	25	1140000000	3.03418	4.86773	0.183036	0.007421	0	0.004825
976	2	2	1	2	2	2009	0	0	0	12.15	0.163	0.01	0.133916	0.627886		-0.048654	-0.122868	1957	1620000000	1.95894	1.01038	0.604014	0.017422	0	-0.015159
977	1	2	1	2	2	2009	238	10	228	50.2	0	0	1.4076	0.144671		0.003491	0.003853	1024	1140000000	2.07082	1.10844	0.144589	-0.001004	0	0.035262
978	1	2	1	1	1	2009	0	0	0	36.09	7.0216	0	0.450697	0.521878		0.032608	0.070577	1458	1010000000	1.83431	4.77136	0.462861	0.084678	0.253282	0.115214
980	1	1	1	1	1	2009	2	0	2	33.3	0	0	1.17151	0.339403		0.019841	0.030051	2338	1640000000	1.49715	2.8965	0.316876	0.026485	0.033344	0.033478
981	1	2	1	2	1	2009	0	0	0	50.37	0	0	5.52406	0.183574	0	0.114408	0.14562	25	448000000		7.12705	0.18357	0.078702	0	0
982	1	1	2	1	1	2009	8	0	8	48.19	0.4047	0	0.085841	0.801		0.022909	0.115121	2122	1700000000	1.4645	2.22824	0.790466	0.088964	0.090039	0.092038
[truncated: 18,255 more rows]

## Sheet: 中文变量名3.22
scode	Cprovince	Eowner	Findustry	Gsize	Hregion	year	发明专利申请	绿色专利申请情况	非绿色	第一股东	机构持有比例	董事会规模	现金比率	资产负债率	研发投入比例	roa	roe	员工数目	总资产	托宾Q值	资本密集度		财务费用率	长期借款与总资产之比	投资收益率	var18
1	2	1	1	2	2	2008	0	0	0	16.76	26.3145	0	0	0.965663		0.001294	0.037439	10381	474000000000	1.02453	29.8027		0	0	0.006472	0.965431
2	2	2	1	2	2	2008	24	0	24	14.73	23.0476	0.06	0.309483	0.674441		0.038913	0.126464	16515	119000000000	1.24914	2.90879		0.020794	0.07694	0.07893	0.674441
4	2	1	1	1	2	2008	0	0	0	26.08	0	0	0.454313	0.536878		-0.068435	-0.181791	288	168000000	2.06605	3.87421		0.044769	0	-0.006738	0.491793
5	2	1	1	1	2	2008	0	0	0	20.15	0	0	0.036586	0.458645		0.007559	0.013963	684	1390000000	1.87054	12.7762		0.208035	0	0.070416	0.458645
6	2	2	1	2	2	2008	0	0	0	18.76	4.8076	0.94	0.052438	0.716675		0.025367	0.093769	177	5920000000	1.12654	5.79542		0.031728	0.214475	0.054863	0.716675
7	2	1	1	1	2	2008	0	0	0	21.74	0	0	0.310395	1.14919		-0.106456	0	849	611000000	1.86403	3.84081		0.210457	0.015967	-0.753499	1.12261
8	2	1	1	2	2	2008	0	0	0	22.19	0	0	5.52406	0.077752		0.009479	0.010114	25	153000000	3.23853	6.903		-0.003945	0	14.9708	0.07478
9	2	2	1	2	2	2008	0	0	0	8.41	1.7815	0.02	0.234951	0.608756		0.044634	0.116179	4632	6080000000	1.1936	2.10349		0.053295	0.163632	0.000502	0.589999
10	2	1	2	1	2	2008	0	0	0	24.07	0	0	0.045935	0.666355		0.090773	0.407683	25	202000000	2.56776	1.6812		0.009297	0.001257	2.59684	0.646314
11	2	2	1	1	2	2008	0	0	0	59.75	0	0	0.26872	0.772991		0.004659	0.017226	2724	2110000000	1.13338	3.38567		0.072513	0.164971	0.445937	0.729266
12	2	2	2	2	2	2008	6	0	6	8.41	15.2612	0.33	0.090391	0.552708	0	0.04821	0.092435	8703	10400000000	1.21305	2.42807		0.000118	0.110073	1.08541	0.536142
14	2	2	1	1	2	2008	0	0	0	32.02	6.16	0	0.270136	0.743529		0.026181	0.111559	110	1670000000	1.46264	5.3414		0.364972	0.131956	0	0.743529
16	2	2	1	2	2	2008	463	13	412	16.68	2.9612	0	0.130618	0.621702		0.026331	0.07041	17217	10600000000	0.918219	0.864397		0.003057	0	-0.66816	0.617391
17	2	1	1	1	2	2008	0	0	0	13.58	0	0	0.005574	1.68648		-0.233056	0	188	191000000	7.65347	0.696192		-0.037828	0	-0.333989	4.85681
18	2	1	1	1	2	2008	0	0	0	25.51	0	0	1.24901	0.327293		-0.135065	-0.199559	35	193000000	1.97861	4.11516		-0.011126	0.008678	-0.218256	0.321194
19	2	2	1	2	2	2008	0	0	0	29.54	0	0	0.165161	0.358193		0.030104	0.037958	420	532000000	1.43307	3.52005		0.015172	0.00752	0.203237	0.279769
20	2	1	1	1	2	2008	0	0	0	41.14	0	0	0.067263	0.451529		0.016943	0.030539	1493	447000000	1.23844	2.35833		0.053835	0	0	0.445208
21	2	2	1	2	2	2008	9	5	4	49.64	0.562	0.13	1.66092	0.20079		0.073061	0.091349	7335	4330000000	1.0171	0.348344		0.002712	0	0.097177	0.2002
23	2	1	2	1	2	2008	0	0	0	33.81	0	0.01	0.12422	0.694293		0.02218	0.071474	1121	974000000	1.1247	1.81657		0.022615	0.164603	2.92225	0.690112
25	2	2	1	2	2	2008	0	0	0	66.22	0	0	0.12453	0.696007		0.003002	0.028003	796	615000000	1.26496	0.963391		0.017838	0.023757	0.05174	0.695731
26	2	2	1	1	2	2008	3	0	3	44.69	4.2876	0	0.15982	0.533291	0	0.045115	0.09617	2241	1440000000	1.10227	1.32656		0.023642	0.048571	0.0084	0.528519
27	2	2	2	2	2	2008	0	0	0	63.74	4.4401	0	0.420116	0.571359		0.039608	0.091678	117	29400000000	1.0391	2.76098		0.039405	0.166003	-0.021059	0.534477
28	2	2	1	2	2	2008	0	0	0	39.14	30.8339	0	0.116308	0.836817	0	0.044098	0.246513	4164	3680000000	1.62128	0.440648		0.006614	0.008143	0.237297	0.823731
29	2	2	1	1	2	2008	0	0	0	64.82	0	0	0.410449	0.472963		0.008455	0.015827	1926	2270000000	1.19905	3.20912		0.048075	0.145805	0.029785	0.47162
30	2	2	2	2	2	2008	6	0	6	59.82	0	0	3e-05	1.68648		-0.412568	0	25	153000000	12.6265	10.5687		0.892548	0	-0.078631	4.85681
31	2	2	1	2	2	2008	0	0	0	50.65	8.7679	0	0.295984	0.641131		0.015273	0.044739	1455	9050000000	1.34242	8.32464		0.007455	0.019895	0.159816	0.637839
32	2	2	1	2	2	2008	11	2	9	42.23	0	0	0.272883	0.427557	0	0.060201	0.09746	2230	1360000000	1.18518	0.798693		0.007769	0	-0.007671	0.413141
34	2	1	1	2	2	2008	0	0	0	25.61	0	0	0.033182	1.68648		-0.412568	0	1041	184000000	4.56154	0.659263		0.05553	0	0.004295	4.85681
35	2	1	1	2	2	2008	0	0	0	22.41	0	0	0.000417	1.68648		-0.018574	0	40	536000000	2.787	29.8027		0.892548	0	0.168926	3.29516
36	2	1	1	1	2	2008	0	0	0	31.32	0.1581	0	0.7457	0.540387		-0.134185	-0.348115	615	3070000000	1.18218	23.8983		0.010462	0.127749	-0.786543	0.536554
37	2	1	2	1	2	2008	0	0	0	21.68	0	0	0.134497	0.622254		0.002975	0.00607	367	4990000000	0.922829	1.57955		0.03262	0.056358	0	0.611732
38	2	1	1	1	2	2008	0	0	0	29.84	0	0	0.183652	0.681087		0.210659	0.413216	25	308000000				0	0	0	0.681087
39	2	1	2	2	2	2008	173	1	172	21.8	1.5775	0	0.23864	0.637908	0	0.048765	0.104767	47050	34600000000	0.939337	0.730189		0.008657	0.189486	0.128545	0.567842
40	2	1	1	1	2	2008	0	0	0	12.8	0	0.05	0.100697	0.653372		-0.05492	-0.139035	3342	2360000000	1.25738	7.39565		0.121981	0.122281	-0.172945	0.594995
42	2	2	1	1	2	2008	0	0	0	29.75	2.31	0.01	0.15583	0.686509		0.001223	0.003939	1339	5550000000	0.955843	4.87063		0.23906	0.262453	0.013268	0.686198
45	2	2	1	1	2	2008	0	0	0	60.67	0	0	0.596809	0.265351		0.078143	0.110234	692	566000000	1.34635	1.55372		0.01981	0	0.187549	0.262577
46	2	1	1	2	2	2008	0	0	0	74.15	5.1144	0	0.20499	0.565764	0	0.010539	0.025716	1954	19800000000	1.04541	13.9635		-0.003085	0.178051	0	0.563166
48	2	1	2	2	2	2008	0	0	0	26.36	0	0	0.120805	1.24165		0.033262	0	1432	1260000000	1.45116	1.33796		0.029081	0.039129	0.054042	1.10768
49	2	2	2	2	2	2008	0	0	0	53.15	0	0	0.125214	0.679048		-0.002482	0.018784	2910	612000000	1.5266	0.771838		0.026741	0	-0.786543	0.653792
50	2	2	1	2	2	2008	15	1	14	45.62	0	0	0.272731	0.622842	0	-0.014147	0.006928	6662	5020000000	0.975189	3.64993		0.006848	0.405079	14.9708	0.602524
55	2	1	2	1	2	2008	28	11	17	10.92	0	0.02	0.192939	0.579139	0	0.013774	0.041558	1122	1400000000	1.33016	1.77843		0.039968	0.128263	1.77182	0.550492
56	2	1	1	1	2	2008	0	0	0	13.7	0	0.09	0.125243	0.868018		-0.044265	-0.116474	284	1130000000	1.72683	29.8027		-0.037828	0.371184	0	0.868018
58	2	2	1	2	2	2008	0	0	0	30.24	0	0	1.60576	0.159973		0.03513	0.037433	744	1580000000	0.942861	4.96642		0.015103	0	0.016444	0.159902
59	2	2	2	2	2	2008	0	0	0	51.14	0.8707	0	1.61258	0.664178		0.022958	0.063913	7505	16800000000	1.00294	4.56902		0.048501	0.405079	0	0.640793
60	2	2	2	2	2	2008	0	0	0	31.73	10.8955	0	0.341127	0.547929		0.051193	0.112211	9005	7920000000	1.36831	1.06426		0.011022	0.126263	0.461398	0.498024
61	2	2	1	2	2	2008	0	0	0	21.52	30.8339	0.67	0.712793	0.526624		0.020419	0.018672	4332	6150000000	1.35835	4.8083		0.049593	0.049146	0.140515	0.446161
62	2	1	1	2	2	2008	0	0	0	45.95	0	0	0.775871	0.334035		0.015574	0.034347	11955	2050000000	0.976706	1.14199		-0.009623	0	0.07155	0.332836
63	2	2	1	2	2	2008	463	48	412	35.52	27.9512	0.04	0.380339	0.709718	0	0.037588	0.116509	61350	50900000000	1.34923	1.14838		0.021391	0.025411	0.292354	0.701499
65	2	2	2	1	2	2008	0	0	0	58.05	0	0	0.194087	0.804504		0.014346	0.089621	598	2210000000	1.23893	1.99795		0.065689	0.191963	0.003499	0.796744
66	2	2	1	2	2	2008	20	3	17	47.82	0.15	0.01	0.275302	0.543151		0.004635	0.010061	4079	2550000000	1.13207	0.645812		0.013821	0	0.119929	0.539303
68	2	1	1	1	2	2008	0	0	0	23.39	2.87	0	0.272109	0.404632		0.006568	0.010904	798	3160000000	1.02078	1.37522		0.047185	0.190073	0	0.397693
69	2	2	1	2	2	2008	0	0	0	48.26	30.8339	0.06	0.12758	0.524246		0.083826	0.164303	4315	13900000000	1.50564	3.99548		0.065401	0.000782	0.206657	0.504461
70	2	2	2	2	2	2008	2	0	2	49.14	0	0	1.03383	0.40332		0.031201	0.053667	993	1130000000	1.13445	1.60332		-0.00017	0.035419	0.021776	0.386032
78	2	1	1	2	2	2008	0	0	0	32.54	0	0.06	0.066476	0.765	0	0.006063	0.034562	2784	2780000000	1.30261	1.25578		0.035397	0.073446	1.70638	0.718892
88	2	2	1	2	2	2008	0	0	0	67.37	6.4331	0	1.02317	0.098227		0.138129	0.149429	644	4570000000	1.12292	10.6369		-0.037828	0.030732	0.276527	0.080665
89	2	2	1	2	2	2008	2	0	2	61.36	8.1857	0	0.507393	0.145136		0.046679	0.052779	3998	5430000000	1.30483	3.58284		-0.016047	0	0.023188	0.139359
90	2	2	2	2	2	2008	0	0	0	36.35	2.23	0	0.228853	0.620921		-0.02129	-0.055094	1113	5390000000	0.895539	1.8937		0.006156	0.055643	0.180171	0.613565
96	2	2	1	1	2	2008	0	0	0	38.75	0	0	5.52406	0.077752		0.077164	0.083458	679	1680000000	1.11142	0.932749		0.003277	0	0.183774	0.07478
99	2	2	1	1	2	2008	0	0	0	46.65	0	0	1.04118	0.381204		0.040944	0.06613	603	2310000000	1.06951	3.40159		-0.010053	0.271106	0	0.378659
100	2	2	1	2	2	2008	122	10	112	12.7	1.7033	3.77	0.208825	0.769184	0	0.018994	0.125812	40150	23200000000	1.02366	0.603759		0.006025	0.001048	0.662323	0.732179
150	2	1	1	1	2	2008	0	0	0	48.01	0	0	0.558933	0.480075		0.070177	0.134826	122	1220000000	1.12351	2.4709		-0.033105	0	-0.000994	0.480059
151	1	2	1	1	2	2008	0	0	0	49.78	0	0	1.24457	0.225291		0.037856	0.04759	328	1160000000	1.08229	1.80233		-0.014931	0	0.100551	0.224753
153	1	1	2	1	1	2008	0	0	0	14.75	0	0	0.215863	0.469981		0.013039	0.021902	4735	1170000000	1.1299	1.33388		0.020508	0	0.16761	0.438817
155	1	2	2	2	1	2008	0	0	0	63.49	2.1409	0	0.207421	0.363312		0.049711	0.077192	5031	2960000000	1.12112	1.11877		0.016562	0.083205	0.127144	0.352525
156	1	1	1	2	1	2008	0	0	0	14.97	0	0	0.024236	1.68648		0.056401	0	663	353000000		0.622702		0.074106	0.097395	10.1388	2.627
157	1	1	1	2	1	2008	73	3	70	41.86	23.9152	0	0.25918	0.952653		0.0692	0.310181	18681	23000000000	1.30167	1.69984		0.015514	0.111478	0.115611	0.771943
158	1	2	1	2	2	2008	21	0	21	50.15	0	0	0.505994	0.535426	0	0.026812	0.05287	18079	4350000000	0.988617	1.44957		0.031134	0.089951	0.15843	0.484158
159	2	1	1	1	1	2008	0	0	0	38.07	12.0375	0	0.833816	0.504059		0.080464	0.1456	2153	1860000000	1.24098	2.42021		0.038164	0.117964	0.012857	0.456378
301	1	2	2	2	2	2008	0	0	0	36.69	2.0054	0	0.172731	0.394545		0.043756	0.069643	563	3810000000	1.32221	4.69248		0.004362	0.028845	0.363175	0.353383
338	1	2	2	2	2	2008	47	0	47	24.19	10.2579	0.83	0.20074	0.637281		0.082405	0.241486	32027	29300000000	1.04206	0.88348		0.008485	0.026384	-0.056909	0.613005
400	1	2	2	2	1	2008	14	6	8	29.9	30.8339	0.01	0.403807	0.505731	0	0.021695	0.017927	2649	4740000000	1.38453	1.82215		0.084663	0.008439	0.393469	0.50229
401	1	2	2	2	2	2008	1	0	1	40.78	25.6046	0	0.575054	0.521049		0.040972	0.075275	8052	12700000000	1.20775	2.78783		0.087219	0.181662	0.164224	0.504574
402	1	2	1	2	1	2008	0	0	0	26.55	30.8339	0	1.05657	0.47315		0.037778	0.07142	734	27500000000	1.10926	4.91482		0.020268	0.193281	0.167183	0.461092
403	2	2	2	2	1	2008	0	0	0	29.11	0	0	0.009898	1.00791		0.152978	0.413216	2809	1210000000		2.09878		0.115906	0.039796	0	0.854078
404	2	2	1	1	1	2008	8	0	8	29.92	0	0	0.291316	0.691148	0	0.035195	0.058835	4871	2080000000	1.116	0.675039		0.010992	0.069752	-0.006577	0.673729
407	1	1	2	1	2	2008	0	0	0	9.23	0	0.01	0.260292	0.561288	0	0.142872	0.244565	1646	2100000000	1.45914	1.16565		0.030854	0.045013	4.45865	0.550517
408	1	1	2	2	2	2008	0	0	0	23.26	0	0	0.002809	0.624949		-0.160202	-0.39273	3510	702000000	1.60664	0.777372		0.014091	0	-0.110773	0.609795
409	2	1	1	1	2	2008	1	0	1	27.66	0	0	0.071051	0.199005		0.042097	0.051965	25	153000000	6.10214	4.28737		0	0.001374	-0.432776	0.189893
410	1	2	1	1	2	2008	6	0	6	42.09	4.1284	0	0.016407	0.870741	0	0.004536	0.016642	12263	9330000000	1.07407	1.42517		0.022061	0.004288	-0.016563	0.851519
411	2	2	1	1	2	2008	0	0	0	21.35	0	0	0.218944	0.824635		0.027556	0.141343	578	1470000000	1.31825	0.35901		0.008655	0	0.019137	0.808319
413	1	2	1	2	2	2008	0	0	0	51.74	0	0	0.128873	0.358845		0.012052	0.0166	660	406000000	1.89553	1.98019		0.004153	0	0	0.347825
415	2	2	1	2	1	2008	0	0	0	18.29	0	0	0.056428	0.70267		-0.081617	-0.254868	1285	1090000000	1.61075	4.60414		0.892548	0.072376	-0.04164	0.654681
416	1	2	1	1	2	2008	0	0	0	22.56	0	0	1.27802	0.206843		-0.00035	-0.01893	91	837000000	2.19162	1.33094		-0.009098	0	-0.042746	0.194119
417	1	2	1	1	1	2008	0	0	0	23.93	28.0053	0.01	0.505252	0.68541		0.05654	0.13725	6886	3340000000	1.40739	0.662356		0.004198	0.003899	0.064452	0.644616
419	1	2	1	1	1	2008	0	0	0	45.43	0.85	0.06	0.30772	0.660529		0.021019	0.051585	2786	2310000000	1.11204	1.27477		0.009934	0.129983	0.097087	0.609326
420	1	2	2	1	1	2008	0	0	0	20.74	0	0	0.085773	0.606026		-0.160503	-0.409326	4396	2350000000	0.957474	1.31671		0.025853	0.094785	0.052743	0.588252
421	1	2	2	1	2	2008	0	0	0	30.06	0	0	0.134882	0.731709		0.020331	0.089195	4029	2980000000	1.05441	1.69142		0.00565	0.03565	0.01418	0.66825
422	1	2	2	1	1	2008	2	1	1	16.2	29.829	0	0.067339	0.768527		0.036073	0.134093	2339	11300000000	1.08301	1.58565		0.03935	0.20607	2.18809	0.722692
423	1	2	2	2	2	2008	8	0	8	23.12	30.8339	0	1.58624	0.24473		0.156425	0.204263	2687	1890000000	3.28133	1.12291		-0.012596	0	0.01289	0.234181
425	1	2	1	2	2	2008	16	0	16	33.912	23.2587	0	0.198169	0.665615		0.027994	0.087967	4736	3640000000	2.36883	1.08468		0.003025	0	14.9708	0.637826
426	1	2	1	2	1	2008	0	0	0	45.1	0	0.02	0.14398	0.60582		-0.05768	-0.113005	390	2380000000	0.995245	7.3301		0.140477	0.266683	0.091976	0.488947
428	1	2	1	1	1	2008	0	0	0	47.95	5.74	0	0.163355	0.620315		0.042294	0.110131	1018	3140000000	1.10279	3.47876		0.070425	0.107743	-0.008686	0.589695
429	2	2	1	2	2	2008	0	0	0	40.6	0.343	0	0.346142	0.48046		0.064972	0.119376	1369	7260000000	1.01316	7.75279		0.126299	0.323292	0.115985	0.475639
430	1	1	1	1	1	2008	0	0	0	24.46	0	0	0.004061	1.46575		-0.107107	0	895	317000000	1.99071	3.6328		0.494047	0	0	1.09653
488	1	2	2	2	2	2008	11	1	10	18.89	12.2509	0.31	0.327945	0.491067		0.047892	0.087714	17163	26300000000	0.863664	1.69351		0.006411	0.152826	-0.249065	0.466842
498	1	2	2	2	2	2008	0	0	0	36.98	0	0	1e-05	1.68648		0.012174	0	3184	741000000		18.3824		0.892548	0	0	1.88951
501	1	2	1	2	1	2008	0	0	0	18.42	19.8876	0	0.460703	0.726555		0.053026	0.141534	12117	5180000000	1.16635	0.781048		0.005738	0.103174	0.275746	0.70319
502	1	1	1	1	2	2008	0	0	0	22.65	0.43	0	0.163147	0.606376		0.070534	0.235144	101	799000000	1.93304	1.71111		-0.015216	0	0	0.606376
503	1	2	1	2	2	2008	0	0	0	25.91	1.3217	0	0.583574	0.220307	0	0.003491	0.004194	1106	1630000000	1.86737	5.69402		0.015558	0	0.047609	0.192152
504	1	2	1	1	2	2008	0	0	0	25.58	0	0	0.128388	0.867553		-0.316974	-0.611389	180	537000000	1.68536	2.71718		0.033535	0	-0.049534	0.481551
505	1	2	2	1	2	2008	0	0	0	26.08	0	0.01	0.0533	0.89654		-0.081812	-0.643262	33	975000000	2.30549	9.57958		0.346909	0.161005	0.000589	0.866267
506	1	1	1	1	1	2008	0	0	0	47.09	0	0	0.023823	0.858397		0.062018	0.413216	366	3220000000		3.59502		0.275943	0.066646	0	0.858397
507	2	2	1	1	2	2008	0	0	0	16.4	3.612	0	0.399713	0.340496	0	0.049616	0.073966	786	1740000000	1.05451	1.0235		0.018671	0.005735	0.194841	0.328355
509	1	1	2	1	1	2008	0	0	0	25.17	0	0	0.017039	1.11696		-0.216957	-1.34071	2703	661000000	1.66282	1.65222		0.053125	0	2.27028	0.957424
510	1	2	2	1	1	2008	0	0	0	9.45	0	0	0.081034	0.597416		-0.024409	-0.058484	3464	2670000000	1.13267	1.32347		0.022721	0.039686	-0.019331	0.578799
513	2	1	2	2	2	2008	21	0	21	25.33	15.6439	0	0.558402	0.408528	0	0.024936	0.029279	4241	2920000000	1.70002	1.42026		-0.001168	0.034441	0.326368	0.372558
514	1	2	1	1	1	2008	0	0	0	74.98	0.583	0	1.23238	0.392574		0.040987	0.065268	84	3080000000	1.07419	7.45771		0.061105	0.189597	0.182036	0.316078
516	1	1	1	2	1	2008	0	0	0	20.34	7.5188	0	0.459842	0.642183		0.040386	0.09913	1544	1750000000	1.12033	0.858995		0.009101	0.104419	-0.002323	0.598935
517	2	1	1	2	2	2008	0	0	0	27.29	0	0	0.073372	1.68648		-0.412568	0	25	153000000		0.557272		0.892548	0	0	4.85681
518	1	1	2	1	2	2008	1	0	1	12.46	0.055	0	0.802614	0.113447		-0.181561	-0.202999	365	776000000	2.73851	4.32565		-0.0002	0	3.71727	0.107216
519	1	2	1	2	1	2008	2	0	2	20.6	0	0	0.246231	0.267781		-0.058988	-0.082627	1504	466000000	1.2261	1.58572		0.011773	0	0.008194	0.252087
520	1	2	1	1	1	2008	0	0	0	27.27	1.95	0	0.292854	0.729061		0.013966	0.050652	10276	5750000000	1.15502	2.14717		0.048654	0.348389	0.071828	0.72901
521	1	2	1	1	1	2008	9	0	9	10.25	0	0	0.148967	0.822873	0	0.007562	0.02422	3493	3390000000	1.00686	0.781911		0.011664	0.005663	0.01303	0.682342
523	2	2	1	1	2	2008	10	0	10	45.425	0	0	0.426785	0.345034		0.008935	0.011743	634	672000000	1.14861	0.653219		0.005963	0	-0.016297	0.321461
524	2	2	1	1	2	2008	0	0	0	37.19	0	0	0.480373	0.260399		0.005204	0.006909	1425	816000000	1.34561	3.04892		0.019692	0	0.292042	0.246785
525	1	1	2	1	2	2008	0	0	0	28.51	7.7319	0	0.183969	0.801061		0.012103	0.017693	2183	3140000000	1.63244	0.898508		0.034389	0.019133	-0.039532	0.756393
526	1	1	1	1	2	2008	0	0	0	12.22	0	0	0.628569	0.208478	0	-0.066699	-0.08237	55	182000000	1.75817	29.8027		-0.035712	0	0	0.208478
528	1	2	1	2	1	2008	35	0	35	44.37	14.3993	0	0.297409	0.609243	4.2	0.054528	0.128806	9419	6270000000	1.1757	0.676759		0.00501	0.005449	0.340923	0.577239
529	2	2	2	1	2	2008	0	0	0	29.68	0	0	1.10444	0.482244		0.210659	0.413216	980	1020000000		6.15449		0.375264	0	0.67412	0.411897
530	1	2	1	1	2	2008	4	1	3	21.96	0	0.01	0.34582	0.374912		0.04987	0.07687	1120	2720000000	0.877719	1.79699		0.004772	0	0.094267	0.360596
531	2	2	2	1	2	2008	0	0	0	33.56	0.8442	0	0.180894	0.712989		-0.012986	-0.077024	793	5270000000	0.985872	1.87326		0.05406	0.311812	0	0.702541
532	2	2	1	1	2	2008	0	0	0	11.2	1.17	0	0.837208	0.219937		-0.046512	-0.061439	821	894000000	2.2897	4.29187		0.058229	0.059268	0.037389	0.192692
533	2	1	2	1	2	2008	0	0	0	24.59	0	0	0.132907	0.778128		0.023583	0.099993	3500	2780000000	1.25214	0.9954		0.041232	0.002514	0.222281	0.764149
534	2	1	2	1	2	2008	0	0	0	18.68	0	0	0.884987	0.517772		0.02001	0.031805	614	1420000000	1.0786	3.97803		0.164636	0.212196	-0.0135	0.511829
536	1	1	1	2	2	2008	2	0	2	36.32	0	0	0.065276	0.749733		0.037427	0.147982	475	174000000		1.32689		0.008414	0.030564	0.222798	0.747619
537	1	2	1	2	2	2008	0	0	0	19.19	1.5933	0	0.153435	0.759211		0.010407	-0.09499	25	2740000000	1.24394	1.59402		-0.011603	0.109495	0.082133	0.758998
538	1	2	2	2	1	2008	27	0	27	41.52	27.3657	0	1.35105	0.359788		0.093886	0.148353	3498	4940000000	2.41051	0.862659		-0.000407	0.001354	0.142684	0.354562
539	2	1	2	2	2	2008	0	0	0	46.34	7.024	0	0.23502	0.557104		-0.005313	0.003434	1947	24600000000	1.0078	2.11998		0.044854	0.210261	0.072776	0.54836
540	2	1	1	2	1	2008	0	0	0	40.43	0.68	0	0.083899	0.720406		0.06629	0.250118	1141	2870000000	1.1494	3.15044		-0.002942	0.246674	0	0.7204
541	2	1	2	2	2	2008	9	0	9	13.47	1.0592	0.09	4.70764	0.077752		0.079655	0.086158	8329	2830000000	1.28528	1.64674		0.006704	0	0.887607	0.07478
543	1	2	2	2	1	2008	0	0	0	54.54	0.6413	0	0.205138	0.560526		0.000933	0.004639	4054	9090000000	0.95258	3.22279		0.055887	0.202966	0.04196	0.541113
544	1	2	1	2	1	2008	0	0	0	33.18	0	0	0.394645	0.715128		0.088119	0.142459	326	737000000	1.6523	2.87833		0.017617	0	0.012184	0.381446
545	1	1	1	1	1	2008	0	0	0	25.51	0	0	0	0.939984		0.009403	0.137037	450	353000000	2.97132	2.59035		0.104998	0.043304	0	0.931354
546	1	2	1	1	1	2008	0	0	0	13.65	0	0	0.111009	0.753383		-0.037172	-0.180119	56	566000000	2.38361	29.8027		0.892548	0	0.462174	0.744049
547	1	2	1	2	2	2008	0	0	0	19.96	0	0	0.398275	0.328589		0.03851	0.034342	949	1390000000	1.06372	3.43795		0.034945	0	0.012584	0.324883
548	1	2	1	1	1	2008	0	0	0	30.31	0	0	0.563523	0.417625		0.022337	0.028048	213	2080000000	1.13418	9.44792		0.018404	0.01396	0.014687	0.332116
550	2	2	2	2	1	2008	8	0	8	41.03	9.2454	0	0.925691	0.321564	0	0.133703	0.19364	8346	5960000000	1.07635	0.69451		-0.006306	0.001351	0.366701	0.30395
551	1	2	1	1	2	2008	0	0	0	33.7	0	0	0.387512	0.536612		0.044719	0.065088	3979	1890000000	1.04982	1.12826		0.007329	0	0.09096	0.508555
552	1	2	2	2	1	2008	0	0	0	46.95	0	0	0.005849	0.26359		0.17721	0.225255	2743	513000000	1.47558	1.26467		0.009502	0	0	0.213289
553	1	2	2	2	1	2008	0	0	0	20.02	2.2637	0	0.92059	0.493526		0.082514	0.15731	4095	2050000000	1.43664	0.924296		0.022967	0.145188	0.836372	0.455282
554	1	2	1	1	2	2008	0	0	0	24.57	0.0245	0	3.08577	0.077752		0.148948	0.159333	1172	965000000	1.92233	0.348344		-0.00064	0	0	0.07478
555	2	2	1	2	1	2008	0	0	0	21.95	0	0	2.3e-05	1.68648		0.00566	0	25	153000000	12.6265	1.60996		0.061404	0	0	4.78324
557	1	2	1	1	1	2008	0	0	0	13.23	0	0	0.044922	1.68648		-0.412568	0	187	348000000	7.26849	10.897		0.892548	0.020767	0	3.06119
558	1	1	1	1	2	2008	0	0	0	65.93	0	0	0.216035	0.751372		0.05494	0.212176	171	1950000000	1.13737	2.26503		-0.001005	0.156657	-0.391625	0.736705
559	2	1	2	2	2	2008	59	0	59	61.05	2.5914	0.23	0.075609	0.71007		0.056332	0.149866	10210	5810000000	1.11896	1.19789		0.018129	0.039086	0.062769	0.692608
560	1	1	1	2	1	2008	0	0	0	35.05	18.1155	0	0.08758	0.76704		0.010038	0.074022	4189	2480000000	1.01455	2.10583		0.015115	0.090632	0.194181	0.764406
561	1	2	1	1	1	2008	0	0	0	29.98	0	0	0.162979	1.34695	0	0.210659	0	387	294000000	4.59828	4.11256		-0.009006	0	0.152366	1.24344
563	1	2	1	2	1	2008	0	0	0	44.34	4.13	0	0.252433	0.682102	0	0.044244	0.138946	155	1550000000	1.92139	10.0696		0.000824	0	0.10831	0.681575
564	1	1	1	2	1	2008	0	0	0	19.16	0	0.01	0.904921	0.510552		0.044254	0.087975	2534	1290000000	1.1297	1.14455		-0.003411	0	0.002123	0.496974
565	1	2	2	1	1	2008	9	0	9	40.53	0	0	0.172679	0.697717		0.018944	0.058002	823	1260000000	1.36425	3.31505		0.017465	0.227407	0.204399	0.654727
566	1	1	1	2	2	2008	0	0	0	19.61	21.0201	0	0.132945	0.528067		0.064321	0.125007	652	735000000	2.40101	1.89981		0.032922	0	0	0.442172
567	1	1	1	1	2	2008	0	0	0	22.35	0	0	0.457205	0.408179		0.108592	0.183488	35	268000000	2.15855	4.01237		0.020283	0	0	0.408179
568	1	2	1	2	1	2008	10	0	10	53.52	30.8339	0	0.44015	0.333787		0.210659	0.363993	2040	5090000000	3.20438	1.34085		-0.000861	0	0.128035	0.3142
570	1	2	1	1	2	2008	10	0	10	31.43	0.49	0	0.603992	0.41445		-0.044995	-0.073172	3510	1900000000	0.943541	0.994497		-0.00584	0.022131	0.050787	0.391279
571	1	1	1	1	2	2008	0	0	0	12.16	0	0.04	0.170971	0.417401		0.035235	0.052553	5435	1840000000	1.57367	3.3719		0.002409	0.081595	0.021884	0.385582
572	1	1	1	1	2	2008	0	0	0	57.31	0.0602	0	0.692369	0.428475	0	0.000405	0.020416	4682	6300000000	0.910236	1.02862		0.000166	0.009521	0.757651	0.378013
573	2	1	1	1	2	2008	0	0	0	13.98	0	0	0.03414	0.453905		-0.04733	-0.084695	297	2430000000	0.977772	7.27468		0.053024	0.081706	-0.417534	0.441169
576	2	1	1	1	2	2008	0	0	0	19.82	0	0	0.057146	0.705815		-0.059392	-0.125077	2280	959000000	1.41664	1.4892		0.020295	0.014416	-0.054407	0.597331
581	1	2	2	2	2	2008	2	0	2	20.11	14.0933	0	0.267258	0.413968		0.044979	0.077171	5830	4600000000	0.961942	1.51581		0.037231	0	0.300106	0.406925
582	1	2	1	2	1	2008	0	0	0	28.49	1.82	0	0.072569	0.658471		0.028784	0.076155	962	637000000	1.61583	3.21982		0.121091	0	0	0.617687
584	1	1	1	1	1	2008	0	0	0	32.75	0	0	0.439467	0.380429		0.025007	0.053693	105	2810000000	0.952412	2.44791		0.031429	0	3.05666	0.374891
585	1	1	2	1	2	2008	0	0	0	28.38	0	0	0.075326	0.633115		-0.083315	-0.222129	720	847000000	1.92832	1.63606		0.041064	0	-0.213674	0.629292
586	1	1	1	1	1	2008	0	0	0	22.96	0	0	0.12168	0.833437		-0.237963	-1.21404	773	510000000	1.9165	1.2356		0.029656	0.019423	-0.096106	0.76967
587	1	1	1	1	1	2008	0	0	0	32.1	0	0	0.000477	1.68648		-0.412568	0	1192	338000000	2.28373	3.06955		0.518653	0	0	1.77271
589	2	2	2	1	1	2008	10	0	10	33.36	0	0.01	0.14046	0.704053		0.012152	0.042429	7763	4020000000	0.986455	0.918604		0.024068	0.141547	0.661862	0.69736
590	1	2	2	1	1	2008	4	0	4	18.01	0	0	0.019843	0.601272		0.03475	0.063867	2139	586000000	1.95468	2.47836		0.059535	0.023878	0.162573	0.455904
591	1	2	2	2	1	2008	0	0	0	54.73	0	0	0.247907	0.830342		0.010773	0.063353	3279	1980000000	1.13446	0.566169		0.004082	0.003743	0.012217	0.787047
592	1	1	1	1	2	2008	0	0	0	54.8	0	0	0.122494	0.444291		0.085397	0.161041	865	962000000	1.20479	3.39455		-0.021511	0.039483	-0.082872	0.438407
593	1	1	2	1	1	2008	0	0	0	23.14	0	0	0.243224	0.675031		0.005169	0.014641	1616	589000000	1.73761	2.09629		0.06849	0.263972	0.135128	0.651313
595	1	2	1	1	1	2008	3	0	3	37.78	0	0	0.058782	0.489177		0.024533	0.04642	4388	927000000	1.61564	2.00792		0.041034	0.002869	0	0.474603
596	1	2	1	2	1	2008	25	0	25	61.15	0	0	0.454913	0.445061		0.022688	0.039296	3790	1520000000	1.12434	1.10198		0.00467	0.016452	0	0.418873
597	1	2	2	2	2	2008	1	0	1	52.44	18.2022	0	0.233439	0.673187	0	0.087217	0.227742	7573	4100000000	1.30947	0.89028		0.029216	0.001462	0.000315	0.616339
598	1	2	1	2	1	2008	0	0	0	27.08	0	0	0.100449	0.717593	0	-0.006373	-0.014482	3272	2060000000	1.18838	0.869207		0.02347	0.017005	0	0.630833
599	1	2	2	1	2	2008	0	0	0	20.31	1.69	0	0.158138	0.712446		-0.082663	-0.279491	8892	3960000000	1.04887	0.911856		0.012026	0.088444	0.07608	0.703063
600	1	2	2	2	2	2008	0	0	0	55.01	1.3656	0	0.056542	0.621661		0.007531	0.01663	680	10100000000	1.01694	2.33579		0.05748	0.277219	0.032312	0.603695
601	2	2	2	2	2	2008	0	0	0	9.27	0	0.02	0.20721	0.626818		-0.015192	-0.029469	5111	8240000000	0.940119	3.66847		0.100045	0.405079	-0.786543	0.617894
603	2	1	2	2	2	2008	0	0	0	23.32	0	0	0.893109	0.885019		-0.021138	-0.044617	620	161000000		10.1923		0.029937	0	0	0.526224
605	1	1	1	1	2	2008	0	0	0	55.75	0	0	0.018575	0.829087		-0.195952	-0.429182	125	153000000	3.2896	3.57285		6.9e-05	0	0	0.501994
606	1	1	1	1	1	2008	0	0	0	19.57	1.7	0	0.208195	0.463961		0.013116	0.028161	1218	894000000	1.25639	1.81067		0.024066	0.131889	11.7828	0.442906
607	1	1	1	1	1	2008	0	0	0	23.52	0	0	0.160297	0.766387		0.008541	0.008223	78	2770000000	1.13693	0.968743		0.033418	0.107146	0.06055	0.683638
608	1	1	1	1	1	2008	0	0	0	29.12	0.9469	0	0.206754	0.638686		0.013919	0.01603	576	5690000000	0.971238	3.75634		0.008547	0.155813	0.630244	0.634051
609	1	1	1	1	2	2008	0	0	0	24.82	0.214	0	2.6273	0.214981		0.133501	0.17232	108	1040000000	1.92388	1.58388		-0.000972	0	0.05099	0.213445
610	1	2	1	1	1	2008	0	0	0	32.3	0	0	0.256309	0.466392		0.014595	0.02747	2599	726000000	1.21328	2.43417		0.00687	0	-0.013454	0.419143
611	1	1	1	1	1	2008	0	0	0	33.43	4.04	0	0.64294	0.144054		0.02496	0.039714	352	866000000	1.32762	3.23561		0.038772	0	0.004904	0.136436
612	1	2	2	2	1	2008	1	0	1	29	7.1736	0	0.493336	0.561361		0.08241	0.182541	4362	4040000000	1.25697	0.670778		0.015746	0.263036	1.23143	0.548336
613	1	1	1	1	2	2008	0	0	0	16.48	0	0	0.140743	0.427637		0.003265	0.004821	268	153000000	3.51557	3.81271		0.016864	0	0	0.32279
615	1	1	1	1	1	2008	0	0	0	21.22	0	0	0.194888	0.491017		-0.156732	-0.285102	3001	1050000000	1.05212	1.73894		0.021753	0	0.040563	0.448769
616	1	1	1	1	2	2008	0	0	0	20.52	21.4764	0	0.355676	0.50275	0	0.052394	0.108556	684	5110000000	0.976816	4.88015		0.040958	0.133665	5.80358	0.502572
617	1	2	1	2	2	2008	0	0	0	60	1.7241	0	0.112742	0.634491	0	0.051342	0.132136	2119	2040000000	1.18964	1.60628		0.024624	0	0.179764	0.613095
619	1	2	2	1	1	2008	0	0	0	32.07	7.415	0	0.419167	0.333236		0.031578	0.043629	1232	2760000000	0.980674	0.640706		0.009998	0.03075	0	0.324023
620	1	2	1	1	1	2008	0	0	0	28	0	0	1.10081	0.393833		0.099703	0.164481	25	153000000				0	0	0	0.393833
622	1	1	1	1	1	2008	0	0	0	28.99	0	0	0.037766	1.68648		0.016592	0	236	270000000		2.50796		0.106104	0	0	1.3729
623	1	1	2	2	1	2008	0	0	0	24.77	24.0087	0.04	1.03044	0.113435	0	0.153388	0.17786	29	5780000000	1.83225	6.22701		0.01787	0	0.233117	0.109864
625	1	2	2	2	1	2008	463	1	412	45.55	1.1539	0	0.208726	0.502468	0	0.001167	0.003209	8691	15400000000		1.14896		0.003377	0	0.123098	0.498392
626	1	2	1	2	2	2008	0	0	0	37.08	0	0	0.2839	0.821592		0.006178	0.012098	320	2000000000	1.10962	0.348344		-0.002866	0	3.01489	0.813949
627	1	1	1	2	1	2008	0	0	0	23.78	0	0	0.948039	0.280961		0.003732	0.005571	1611	1980000000	1.25366	2.17701		0.02072	0.080828	0.073922	0.235789
628	1	2	1	1	1	2008	0	0	0	22.27	0	0	0.258684	0.975206	0	0.005028	0.078009	1213	1890000000	1.25766	1.73715		0.042782	0.015852	0.037407	0.93397
629	1	2	2	2	1	2008	111	2	109	38.93	8.4056	0	0.246622	0.492897		-0.015548	-0.036357	21012	25400000000	1.61957	0.901813		0.013717	0.071981	0.021812	0.492897
630	1	2	2	2	1	2008	0	0	0	56.92	1.7448	0	0.163379	0.677037		0.033166	0.109633	14883	19300000000	1.03914	0.516238		0.017104	0.133746	-0.062953	0.644369
631	1	1	1	2	1	2008	0	0	0	14.35	0	0	0.000332	0.883389		0.210659	0.413216	25	292000000				0	0	0.101114	0.883389
632	1	2	1	1	2	2008	0	0	0	22.45	0	0	0.135447	0.801206		0.003462	0.01956	545	3140000000	1.12068	1.10262		0.019501	0.062962	-0.055388	0.801206
633	1	1	2	1	2	2008	0	0	0	31.97	0	0	0.126129	0.448634		-0.014193	-0.036751	601	516000000		2.72363		0.024593	0.13788	-0.033372	0.432581
635	1	2	2	1	1	2008	1	1	0	21.91	3.6083	0	0.063816	0.827282		0.01992	0.107208	3535	3980000000	1.09783	1.96366		0.070054	0.323732	0.328739	0.806885
636	2	2	1	2	2	2008	34	3	31	18.25	0.0477	0	0.472876	0.400771		-0.149415	-0.243494	7483	2900000000	1.01136	1.50364		0.044142	0	-0.716703	0.374641
637	2	1	2	1	2	2008	0	0	0	29.5	0	0	5.52406	0.077752		0.015835	0.01613	1075	705000000	1.92143	0.348344		-0.000574	0	0.050218	0.07478
638	1	1	1	1	2	2008	0	0	0	42.86	0	0	0.047406	0.89959		0.121248	0.413216	96	677000000		1.80607		0.00402	0	0	0.893154
639	1	1	2	2	1	2008	0	0	0	20.91	0	0	0.528773	0.463871		0.005309	0.00523	582	261000000	2.16665	2.45463		0.076253	0	0	0.461998
650	2	1	2	2	1	2008	0	0	0	61.06	8.9604	0	0.97676	0.407898		0.160257	0.229584	1176	438000000	2.36298	0.499511		0.006092	0	0	0.301966
651	2	2	2	2	2	2008	404	18	386	22.58	30.8339	0.58	0.138545	0.762861		0.065168	0.26787	22141	30600000000	1.39227	0.727171		0.00335	0	8.9713	0.75164
652	1	2	1	2	2	2008	0	0	0	33.57	4.3282	0.03	0.324647	0.620489		0.044636	0.06817	759	6460000000	1.81906	2.23334		0.098109	0.049948	0.230382	0.614253
655	1	2	2	1	2	2008	0	0	0	51.83	2.5599	0	3.37987	0.122277		0.210659	0.308838	1932	1380000000	1.64314	1.32779		0.011882	0.001175	0	0.095427
656	1	1	1	2	1	2008	0	0	0	18.03	0	0	1.90845	0.077752		0.018667	0.023255	25	441000000	1.89161	29.8027		-0.037828	0	0.036741	0.07478
657	1	2	2	2	2	2008	0	0	0	35.28	0	0	0.542351	0.259555		-0.031372	-0.031144	1666	446000000	1.74009	0.348344		0.014677	0	0	0.257527
659	2	1	1	1	2	2008	0	0	0	29	4.3615	0	0.097194	0.512747		0.019104	0.025141	957	4900000000	1.05632	1.6033		0.063334	0.215412	0.05684	0.491646
661	1	2	2	2	1	2008	0	0	0	26.58	1.34	0	0.142653	0.68468		0.03303	0.055394	2187	1550000000	1.31466	1.92441		0.075886	0.13868	-0.108361	0.630745
662	1	1	1	1	1	2008	0	0	0	15.36	1.95	0	0.526703	0.275062		0.004098	0.008395	909	1310000000	1.05971	2.81427		0.02206	0	0.009032	0.268611
663	1	2	1	1	2	2008	0	0	0	32	3.6693	0	0.145421	0.673176		0.005397	0.006751	1461	1100000000	1.38672	2.52262		0.053611	0.307383	-0.005444	0.642828
665	1	2	1	1	1	2008	0	0	0	22.72	1.54	0	0.094418	0.743285	0	0.014328	0.048004	1276	780000000	1.22166	1.62061		0.022439	0	0	0.693155
666	1	2	1	1	1	2008	31	0	31	33.83	0	0	0.299508	0.513153	0	0.004621	0.009069	13737	6010000000	0.91045	1.62102		0.002348	0.07871	0.242645	0.488921
667	1	1	1	2	1	2008	0	0	0	15.58	15.4906	0	1.11121	0.246677		0.050704	0.067322	449	6220000000	0.989359	6.03763		0.00186	0.052837	0.175159	0.246023
668	1	1	1	1	1	2008	0	0	0	49.98	2.36	0	0.028018	0.470845		0.173645	0.346965	25	1100000000		0.386055		-6.7e-05	0	0.955412	0.470845
669	1	1	2	1	1	2008	0	0	0	17.92	0	0	0.023156	0.228256		0.005118	0.006619	316	238000000	1.59023	7.40325		0.008321	0	0	0.216291
670	1	1	1	1	1	2008	0	0	0	25.99	0	0	4.64874	0.077752		0.023168	0.012202	55	242000000		2.12435		0	0	0	0.07478
671	1	1	1	2	2	2008	0	0	0	23.9	0	0	0.129719	0.742265		0.025449	0.086894	223	2680000000	1.02965	3.19215		0.031113	0.191029	-0.786543	0.740837
672	1	1	2	2	1	2008	0	0	0	18.31	0	0	0.022599	0.951248		0.037597	0.413216	545	153000000		15.5633		0.10987	0	0	0.9178
673	1	1	1	1	1	2008	0	0	0	49.21	0	0	0.002713	1.16752		-0.357407	-1.34071	1210	251000000	2.17274	5.48708		0.231407	0	0	0.847363
676	1	1	1	2	1	2008	2	1	1	45.97	0	0	0.107252	0.666516	0	-0.01397	-0.06273	1010	1460000000	1.14018	1.88818		0.042151	0.015052	-3e-06	0.628383
677	1	2	2	1	2	2008	10	0	10	16.24	0.1541	0	0.163348	0.947797	0	-0.14243	-1.34071	9042	5830000000	1.16901	2.08596		0.04857	0.185126	-0.786543	0.891925
678	1	2	1	1	1	2008	6	0	6	28.22	0	0	0.130777	0.443246		0.016968	0.028482	2168	778000000	1.33222	1.58775		0.013949	0	0.528239	0.397866
679	1	1	1	1	2	2008	0	0	0	42.27	0.256	0	0.214178	0.813598		0.032034	0.179952	767	4860000000	1.0553	2.13173		0.010837	0.090496	0.39685	0.808514
680	1	2	1	1	2	2008	15	0	15	21.1	24.9631	0	0.509629	0.403526		0.107562	0.174346	3330	5040000000	1.4234	0.765377		0.006142	0	0.294445	0.395555
681	1	1	1	2	2	2008	0	0	0	15.46	0	0	1.67003	0.230296		-0.208974	-0.266414	95	159000000		10.4988		0.002969	0	0.582404	0.215224
682	1	2	1	1	2	2008	9	6	3	20	0.0354	0.02	1.10947	0.209161	0	0.018661	0.014378	1583	1730000000	1.54129	1.99981		-0.0037	0	0.066004	0.203588
683	1	1	2	2	1	2008	0	0	0	20.62	0	0	0.176001	0.521743		0.028136	0.083454	2607	4570000000	1.11652	2.2308		0.077325	0.070805	1.10915	0.516746
685	2	2	1	2	2	2008	0	0	0	62.12	6.0836	0	0.25765	0.24744		0.122071	0.161745	276	4500000000	1.23065	7.01143		-0.007618	0.048796	0.24285	0.23875
686	1	2	1	2	2	2008	0	0	0	30.71	0.693	0	0	0.752435		0.045402	0.181586	1283	9030000000	1.15768	8.24051		0	0	0.386517	0.749557
687	1	2	1	1	2	2008	10	2	8	53.06	0	0	0.103057	0.323188		-0.096739	-0.14004	6363	1410000000	1.2937	1.86499		0.018198	0	0.056958	0.310124
688	1	1	2	2	1	2008	0	0	0	21.386	0	0	0.011694	1.68648		-0.412568	0	25	153000000				0	0	0	4.85681
690	2	1	2	2	2	2008	0	0	0	34.87	13.9348	0.12	0.660927	0.533522		0.073278	0.150228	812	4920000000	1.93799	3.42592		0.062668	0.405079	1.62058	0.51222
691	1	2	2	1	2	2008	0	0	0	9.97	0	0	0.003977	0.795973		-0.412568	-1.23239	235	460000000	1.84274	6.50579		0.139722	0	0.001779	0.656931
692	1	2	1	1	2	2008	0	0	0	40.1	0	0	0.150168	0.660746		-0.007552	-0.01973	3505	2650000000	0.950001	2.54289		0.020415	0.037741	-2e-05	0.633365
695	1	2	1	1	2	2008	0	0	0	38.49	0	0	0.174293	0.643679		0.00306	0.005892	217	986000000	1.38875	2.00752		0.043136	0.202909	-0.012777	0.621802
697	1	1	1	2	1	2008	0	0	0	28.95	0	0	0.495127	0.494739		-0.079196	-0.153338	1235	785000000	1.17298	0.810118		0.005896	0	-0.065092	0.477829
698	1	2	2	1	2	2008	0	0	0	33.08	10.7798	0	0.172343	0.588343		0.013206	0.034851	5107	6610000000	1.01553	1.11814		0.013801	0.152046	0	0.575135
700	1	1	2	1	2	2008	1	0	1	40.13	0	0	0.053293	0.751821		0.019969	0.062892	1563	3370000000	0.996409	2.34767		0.094302	0.05576	0.100862	0.73552
701	1	2	1	1	2	2008	0	0	0	28.2	0	0	0.169366	0.679177		0.022849	0.076008	1014	2580000000	1.01128	0.385771		0.009187	0.041044	0.127641	0.672052
702	1	2	2	1	1	2008	0	0	0	27.02	0	0	0.271892	0.528069		0.023427	0.028948	1714	826000000	1.47375	0.518442		0.019623	0	0.265549	0.486804
703	1	2	2	2	1	2008	0	0	0	22.4	0	0	0.098982	0.425389		-0.045297	-0.077495	400	352000000	1.38475	1.41681		0.016956	0	-0.786543	0.409854
705	2	2	1	1	2	2008	0	0	0	22.53	0	0	0.319496	0.455718		0.01578	0.025303	1452	896000000	1.09962	0.805611		0.007766	0	0.055078	0.430919
707	1	2	1	1	1	2008	9	3	6	24.96	6.7178	0	0.135851	0.625936		0.06305	0.097038	4177	5280000000	1.02936	1.53245		0.04716	0.243554	-0.001208	0.575134
708	1	1	2	2	1	2008	0	0	0	29.95	1.4221	0	0.262525	0.487309		0.059111	0.114354	3213	3400000000	1.03179	0.453007		0.004492	0.073565	0	0.483085
709	1	2	2	2	2	2008	32	1	31	51.11	10.001	0	0.257251	0.68966		0.049686	0.146047	22605	41500000000	1.00419	0.719606		0.008706	0.072361	0.158188	0.686328
710	1	2	1	2	1	2008	0	0	0	58.86	0	0	0.379382	0.706859		0.006981	0.023006	1142	310000000	1.96298	1.08046		0.025986	0	0	0.668243
711	1	1	1	1	1	2008	0	0	0	26.635	0	0	0.258479	0.51824		0.004978	0.016048	35	708000000	1.01794	13.4536		0.365841	0.253165	0	0.474363
712	2	1	1	2	2	2008	0	0	0	26.48	0.2298	0	0.23829	0.48495		0.019822	0.040984	233	1130000000	1.53543	12.9857		0.134455	0.238931	14.9708	0.481147
713	1	2	1	2	1	2008	0	0	0	37.756	0	0	0.256137	0.618521		0.024832	0.056419	627	1230000000	1.89557	1.31126		0.024675	0.005404	0.467845	0.561636
715	1	2	1	1	2	2008	0	0	0	33.42	0.1179	0.01	0.689255	0.431352		0.046703	0.070971	3313	1340000000	1.49684	0.552387		0.005945	0	0	0.341944
716	1	1	1	1	1	2008	4	0	4	22.13	0	0	0.017755	1.07438	0	-0.058215	-0.266219	50	664000000	1.34863	1.78486		0.055761	0	0.257123	0.779987
717	2	2	2	2	2	2008	3	0	3	36.27	6.821	0	0.086427	0.682543		-0.093252	-0.282497	12242	17300000000	0.980626	0.904373		0.009561	0.226618	0	0.669902
718	1	1	1	2	1	2008	0	0	0	27.75	4.7064	19.73	0.099381	0.690962		0.089156	0.268128	542	6380000000	1.22699	2.79209		0.002592	0.03134	0	0.689238
719	1	2	1	2	1	2008	0	0	0	28.99	1.08	0.01	0.020207	1.51418		0.210659	0	3007	153000000				0	0	0.815798	1.15707
720	1	2	1	1	2	2008	0	0	0	18.54	0	0	0.138995	0.82584		-0.062614	-0.358403	1340	5700000000	1.16857	2.67747		0.079702	0.370274	0.039014	0.817531
721	1	2	1	1	1	2008	0	0	0	26.31	0	0	0.246585	0.64963		0.016463	0.037938	5658	888000000	1.2922	1.63123		0.036558	0.042803	0.00374	0.585069
722	1	2	2	1	1	2008	0	0	0	20.69	0	0	0.267261	0.587557		-0.040351	-0.112231	563	2100000000	0.960593	3.47834		0.097292	0.233899	-0.212958	0.581618
723	1	1	2	2	2	2008	0	0	0	29.73	0.79	0	0.171493	0.584997		0.076742	0.184824	767	1230000000	1.33359	0.716687		0.011026	0	0	0.584997
725	1	2	1	2	2	2008	98	7	91	23.68	0.1797	0	0.837007	0.548061	0	-0.071499	-0.136034	9661	13900000000	0.972339	1.6728		0.011582	0.210466	-0.522261	0.518059
726	1	1	2	1	2	2008	20	2	18	12.4	7.7681	0.06	0.380411	0.483762		0.072592	0.144849	16755	7090000000	1.13408	1.8083		0.019705	0.042092	0	0.466854
727	1	2	1	2	2	2008	0	0	0	25.77	0	0.01	0.117407	0.550726	0	0.013829	0.006246	1690	1170000000	1.31716	1.84076		0.060406	0	-0.09552	0.536232
728	1	2	1	2	2	2008	0	0	0	31.59	0.3197	0	0	0.600789		0.043764	0.110296	1414	11900000000	1.1786	10.2245		0	0	0.454396	0.599736
729	1	2	1	2	2	2008	0	0	0	56.48	25.94	0	0.248499	0.320276		0.046555	0.066629	29805	11600000000	1.27093	1.40876		0.018208	0.007747	0.418586	0.303705
731	1	2	2	1	1	2008	0	0	0	14.42	18.8344	0	0.468515	0.588667		0.041812	0.123253	2133	3880000000	1.27313	1.12919		0.014789	0.170781	0.097015	0.532297
732	1	1	1	2	2	2008	7	1	6	12.73	0	0	0.21183	1.68648		0.210659	0	1281	445000000		0.558811		0.044591	0.14582	0.148007	1.84299
733	2	2	1	2	1	2008	0	0	0	36.13	0	0	0.685785	0.286245	3.46	0.012625	0.012904	6693	2980000000	0.861354	1.46192		0.015236	0.030245	0.069604	0.285428
735	1	1	1	2	2	2008	0	0	0	10.31	0	0	0.349294	0.319989		0.041428	0.054502	2556	2120000000	1.49873	2.63941		0.016631	0.041142	0.505698	0.25833
736	1	2	1	1	1	2008	0	0	0	54.19	0	0	0.054571	0.3987		0.064717	0.115328	67	1890000000	1.05413	29.8027		0.892548	0.066013	0.272388	0.398699
737	1	2	2	1	1	2008	5	0	5	26.43	0	0	0.066969	0.652546		0.02102	0.0051	6444	4090000000	1.11202	1.42004		0.026593	0.020299	0.538584	0.589952
738	1	2	1	2	1	2008	0	0	0	53.85	0	0	0.050769	0.291319	0	-0.095906	-0.130766	882	562000000	2.06158	1.56281		0.005535	0	0.047797	0.255983
739	1	1	2	2	2	2008	0	0	0	20.75	0	0	0.308625	0.644104		0.014935	0.039128	3290	1740000000	1.14041	1.3924		0.03438	0.034461	0	0.558839
750	1	2	1	2	1	2008	0	0	0	41.34	0	0	0.004655	0.659239		-0.113655	-0.259925	1393	526000000		5.12457		0.060301	0.011134	-0.069437	0.559724
751	1	2	2	1	2	2008	2	0	2	38.17	0.3696	0	0.012057	0.946266	0	-0.134632	-0.568213	11648	7280000000	1.11676	1.18819		0.039736	0.075935	2.52663	0.75859
752	1	1	1	1	1	2008	0	0	0	29.41	0	0	1.24217	0.276988		0.048382	0.040492	507	1080000000	1.0453	3.81059		0.030112	0.106303	-0.008727	0.267097
753	1	2	1	1	2	2008	0	0	0	16.23	0	0	0.745015	0.789545		0.028439	0.083307	721	1150000000	1.27537	1.54106		0.075218	0.353379	0.557702	0.591048
755	1	2	1	1	1	2008	0	0	0	27.79	12.0621	0	0.133841	0.504451		0.002952	0.006364	2951	4330000000	1.00752	1.63858		0.027447	0.07892	0	0.499436
756	1	2	2	1	2	2008	6	0	6	35.7	0	0	0.273915	0.32898		0.018352	0.023372	4992	2160000000	1.02976	1.03089		0.000849	0	0.054388	0.312127
757	1	1	1	1	1	2008	0	0	0	23.59	0	0	0.010983	1.68648	0	-0.144774	0	1639	830000000		2.61143		0.264876	0	-0.067474	1.88444
758	1	2	2	2	2	2008	0	0	0	33.34	5.8377	0	0.256168	0.716376		0.029987	0.06576	9122	8340000000	1.05882	1.68824		0.033025	0.097868	0.030711	0.628432
759	1	2	1	1	1	2008	0	0	0	10.12	30.8339	0.01	0.273424	0.646156		0.04138	0.109933	19474	4150000000	1.84335	0.479444		0.006032	0.057708	-0.123794	0.619008
760	1	1	1	1	1	2008	0	0	0	18.51	0	0	0.050509	0.683216		-0.171424	-0.537083	582	569000000	1.49734	1.13489		0.03374	0	-0.465897	0.668086
761	1	2	2	2	2	2008	18	2	16	74.98	0.9636	0	0.124596	0.516335		0.005045	0.010431	25949	32700000000	0.959396	0.845487		0.007752	0.061687	0	0.516335
762	1	2	1	2	1	2008	0	0	0	17.69	6.2431	0	0.267371	0.426444		0.054793	0.081532	1897	1030000000	2.06994	2.03693		0.037329	0.131426	-0.045932	0.418098
766	1	1	1	1	1	2008	0	0	0	27.22	0	0	0.051001	0.402452		0.021168	0.031006	1804	812000000	1.77335	5.077		0.000401	0	0	0.317289
767	1	2	2	2	1	2008	0	0	0	36.24	0.61	0	0.085345	0.793997		-0.092064	-0.432497	2510	10400000000	1.12091	3.07654		0.202045	0.305001	-0.071265	0.785633
768	1	2	1	2	1	2008	0	0	0	57.07	5.8417	0	0.938966	0.326696	0	0.0288	0.044168	14580	13900000000	1.10401	1.48981		0.012466	0	0.1029	0.322158
776	1	1	1	2	1	2008	0	0	0	46.76	1.8102	0	0.402783	0.272217		0.036005	0.047336	270	351000000		5.99285		0.005347	0	0	0.239382
777	1	2	1	1	2	2008	4	0	4	27.53	0.1996	0	0.961081	0.286147		0.044915	0.065654	797	816000000	2.28599	1.44041		0.004013	0	0.179269	0.277993
778	1	2	2	2	2	2008	4	0	4	49.35	9.7497	0.02	0.306846	0.553914		0.051692	0.10138	14756	14300000000	1.00307	0.697907		0.008062	0	0.156686	0.545471
779	1	2	1	1	1	2008	0	0	0	14.12	0	0	0.817284	0.564118		0.047956	0.098238	2328	611000000	1.5166	2.26791		0.02124	0	0	0.511841
780	1	2	1	1	1	2008	0	0	0	61.42	0	0	0.886989	0.469016		0.170338	0.259113	11334	3640000000	1.24005	1.38953		0.017538	0	0	0.34261
782	2	1	2	1	2	2008	6	1	5	20.23	0	0	0.143372	0.525083	0	-0.095524	-0.190888	2327	1770000000	1.03425	0.578915		0.00424	0.05494	0.042014	0.516394
783	1	1	1	2	2	2008	0	0	0	16.03	0.3572	0	0	0.74791		0.03857	0.152416	2921	18200000000	1.28333	12.4034		0	0	0.208786	0.746943
785	1	2	1	2	1	2008	0	0	0	45.8	3.5	0.01	0.300959	0.765966		0.01196	0.069743	7302	2380000000	1.13739	0.752944		0.01723	0.11632	0.082028	0.746617
786	1	2	2	2	2	2008	29	7	22	52.4	0	0	0.205639	0.583903		0.058193	0.123733	2620	5010000000	1.03516	2.00562		0.047726	0.078093	0.52147	0.545229
788	1	2	2	1	1	2008	3	0	3	41.16	0	0	0.148219	0.744016		0.01682	0.048228	2345	801000000	1.58929	1.45036		0.045995	0.06177	0.052743	0.605379
789	2	2	2	2	1	2008	0	0	0	50.5	0.2	0	0.093242	0.632254		0.024149	0.049153	3764	3900000000	1.01471	2.03107		0.052357	0.104439	0.133292	0.5661
790	1	1	2	1	1	2008	0	0	0	27.88	8.7111	0	0.243723	0.519371		0.006334	0.012974	1019	784000000	1.60209	2.1584		0.019651	0	0.018846	0.471341
791	1	2	2	1	1	2008	1	0	1	44.27	0	0	0.16089	0.652879		0.026387	0.07723	586	785000000	1.20498	3.58847		0.0328	0.067509	-7.2e-05	0.56628
792	1	2	2	2	1	2008	0	0	0	30.6	30.8339	0	0.874256	0.370383		0.210659	0.413216	1528	8030000000	3.45497	1.97315		0.029266	0.092843	-0.150004	0.37013
793	1	2	1	1	2	2008	0	0	0	20.31	1.9454	0	2.09401	0.22984		0.092124	0.078844	9253	3610000000	1.31883	1.28257		0.021359	0.075495	0.235779	0.221808
795	1	1	2	1	1	2008	0	0	0	30.67	0	0	0.27306	0.89775		-0.133081	-0.84645	2553	1420000000	1.21495	2.47564		0.034864	0	0.097411	0.842777
796	1	2	1	2	1	2008	0	0	0	17.38	0	0	0.294794	0.615369		0.007234	0.015073	3677	890000000	1.32251	1.05529		0.002808	0	-0.017085	0.567482
797	1	2	1	1	2	2008	0	0	0	31.5	0.77	0.01	0.137571	0.822034		0.014003	0.038164	620	4590000000	1.00781	2.8525		0.077516	0.129564	0.061288	0.740752
798	1	2	1	1	2	2008	0	0	0	25.36	0	0.01	1.00204	0.432961	0	-0.044794	-0.031397	556	1240000000	1.27936	4.09018		0.046698	0	0.016801	0.421841
799	1	2	1	2	1	2008	12	0	12	32.15	0	0	0.146957	0.512295		0.035423	0.066591	658	1160000000	1.36905	3.55683		0.014695	0.004606	-0.007512	0.467706
800	1	2	2	2	1	2008	0	0	0	53.03	24.5196	0	0.484911	0.359902	0	0.108488	0.165601	7297	10100000000	1.23498	0.500352		-0.001909	0	0.138849	0.346658
801	1	2	1	1	1	2008	0	0	0	48.3	0	0	0.100804	0.725504	0	0.023158	0.085484	2914	557000000	1.4859	0.486417		0.011436	0	0.083706	0.719654
802	1	1	1	1	2	2008	0	0	0	36.37	0	0	0.053821	0.723671		-0.055229	-0.118678	1619	560000000	1.44412	3.58156		0.069769	0.104101	-0.786543	0.542586
803	1	2	2	1	1	2008	0	0	0	23.51	0	0	0.032826	0.486247		0.02424	0.052697	280	222000000	1.88036	3.57835		0.013482	0	0.001191	0.403274
806	1	2	2	1	1	2008	0	0	0	15.55	0	0	0.064091	0.703665	0	-0.05676	-0.183294	2695	3270000000	1.09737	1.86322		0.067751	0.088751	-0.075698	0.657398
807	1	2	2	2	1	2008	16	1	15	49.02	4.0003	0	0.807774	0.54231	0	0.002887	0.024223	3659	7430000000	1.08816	1.20658		0.02756	0.20103	0.901824	0.535202
809	1	1	1	1	1	2008	0	0	0	38.7	0	0	0.334491	0.537925	0	0.013467	0.024672	430	243000000	3.00971	1.94643		0.06881	0	0	0.446523
810	1	1	1	2	1	2008	0	0	0	50.99	0	0	0.148289	0.588217		0.024879	0.040828	8032	1070000000	1.04822	1.28631		0.026254	0	0.232765	0.553985
811	1	1	1	1	2	2008	8	0	8	23.79	0	0.01	0.075669	0.64534		0.015138	0.068144	1644	1550000000	1.14393	1.31707		0.029286	0.019299	0.129896	0.608236
812	1	1	1	1	1	2008	0	0	0	16.61	0	0	0.281858	0.438828		0.023078	0.036709	535	1010000000	1.29438	1.88298		0.022359	0.059196	-0.201791	0.393093
813	2	2	2	2	1	2008	0	0	0	28.58	0	0	1.24487	0.117457		0.004001	0.004836	1476	542000000	1.39879	1.42106		0.044748	0	0	0.116463
815	1	2	2	1	1	2008	0	0	0	27.13	6.7671	0	0.065058	0.697022		0.022186	0.072174	3746	3200000000	0.978666	2.60007		0.072833	0.1982	0.077867	0.697021
816	1	1	1	1	2	2008	23	0	23	40.43	4.5957	0	0.108237	0.635212	0	0.029657	0.071413	3131	2870000000	1.33077	1.41075		0.017429	0.033176	0.176599	0.590014
818	1	2	2	2	2	2008	0	0	0	60	0	0	0.089772	0.82241		-0.064382	-0.244347	6045	3670000000	1.0243	2.01527		0.061765	0.056147	0	0.736514
819	1	2	2	1	1	2008	0	0	0	23.46	1.03	0	3.22846	0.160945		0.18877	0.222867	551	505000000	4.1254	0.348344		-0.008427	0	0.671975	0.152992
820	1	1	1	1	2	2008	0	0	0	24.76	0	0	0.023216	1.68648		-0.108784	-1.30059	3188	1730000000	1.23028	7.51		0.073493	0.025887	0	0.916358
821	1	1	1	1	1	2008	1	0	1	25.7899	0	0.01	1.16116	0.164129		0.003517	0.004698	1773	1340000000	0.861354	2.57114		-0.002844	0	-0.786543	0.16003
822	1	2	1	1	2	2008	0	0	0	40.34	2.2908	0	0.167949	0.509974		0.025332	0.051992	9626	8460000000	1.01011	0.986123		0.016217	0.070937	0.188697	0.49843
823	2	2	1	1	2	2008	0	0	0	39.921	3.942	0.01	0.148625	0.416461	0	0.048319	0.075018	5264	2870000000	1.04102	1.18022		0.032225	0.034129	0.042838	0.408258
825	1	2	2	2	1	2008	173	14	159	64.24	4.1581	0	0.289638	0.676395		0.018745	0.060153	27087	65100000000	0.995548	0.783958		0.022886	0.233793	-0.194168	0.673131
826	1	1	1	2	1	2008	4	3	1	44.9	27.8339	0	0.466546	1.13396		0.048432	0.118301	509	2360000000	1.67964	4.507		0.084931	0.228875	0	0.562115
828	2	2	1	2	2	2008	0	0	0	41.54	0.0163	0	0.134222	0.410732		0.044224	0.069142	634	4170000000	1.09694	9.71259		0.094988	0.0839	0.150984	0.360393
829	2	2	1	2	1	2008	0	0	0	13.93	1.7024	0	0.592401	0.652797		0.031095	0.089935	6817	6060000000	1.16574	0.371507		0.011356	0.012348	-0.018783	0.64912
830	1	2	2	2	2	2008	3	0	3	42.53	0	0	0.209489	0.678975		0.036981	0.098794	8773	7030000000	1.1904	1.01457		0.038922	0.269273	3.5955	0.65735
831	1	2	2	2	1	2008	0	0	0	34.51	3.6599	0	0.118839	0.712747	0	-0.156318	-0.525864	3534	3190000000	1.34484	1.28984		0.039566	0.033353	-0.011904	0.702764
833	1	2	1	1	1	2008	1	1	0	25.6	1.9702	0	0.30467	0.517601		0.044458	0.087947	2339	1450000000	1.45166	1.04621		0.011631	0	0	0.49171
835	1	1	1	1	2	2008	0	0	0	16.73	0	0	0.500361	0.503821		0.1369	0.258673	905	701000000	2.08521	0.523099		0.030063	0	0.239538	0.471135
836	1	1	2	1	2	2008	0	0	0	24.43	0	0	0.146523	0.520498		0.179688	0.413216	1586	1280000000	1.28436	2.43758		0.053652	0.043156	0.150335	0.511101
837	1	2	1	1	1	2008	2	0	2	26.65	22.843	0.02	0.527875	0.416292		0.044604	0.079169	1895	1470000000	1.3515	1.35037		0.010849	0.028385	-0.26681	0.403861
838	1	1	1	1	1	2008	0	0	0	52.06	0	0	0.021141	0.449956		0.016548	0.030084	25	637000000	1.33639	4.9322		0.011174	0	0	0.449926
839	1	2	1	2	2	2008	0	0	0	41.63	8.2226	0.01	0.930793	0.496612		0.03369	0.069329	3482	10400000000	1.21471	5.45992		0.08173	0.125081	0.112645	0.491125
848	1	1	1	2	2	2008	17	0	17	42.55	30.8339	0.02	0.349698	0.592346		0.114437	0.188937	857	1010000000	2.36627	0.668586		0.001975	0	-0.047562	0.405841
850	1	2	2	1	1	2008	5	0	5	46.4	0	0.01	0.055057	0.553265		0.043132	0.097528	6557	3180000000	1.1865	2.15336		0.036487	0.011934	0.255132	0.542048
851	2	2	1	2	1	2008	0	0	0	12.42	0	0.02	0.247155	0.488783	0	0.012309	0.022027	1435	1140000000	1.54463	1.56085		0.005066	0.009963	0.363696	0.467241
852	1	2	1	1	1	2008	6	0	6	67.5	0	0	0.164621	0.403097		0.070318	0.114353	1639	1540000000	1.17365	1.15708		0.010355	0	-0.260843	0.399895
856	1	2	1	1	2	2008	31	0	31	20.73	0	0	0.01193	1.07697		-0.185336	-1.34071	8697	959000000	1.42832	2.6982		0.063282	0	14.9708	0.917245
858	1	2	1	2	1	2008	0	0	0	56.07	11.4538	0	2.90392	0.151872		0.135569	0.15911	15791	13500000000	2.56537	1.70129		-0.00506	0	0.044412	0.151187
859	1	2	2	1	1	2008	4	0	4	34.06	0	0	0.061093	0.43193		0.00252	0.004376	1105	1840000000	1.02052	1.04817		0.036045	0.021717	0.416147	0.423855
860	1	2	1	2	2	2008	0	0	0	51.56	15.7636	0	0.286524	0.650576		0.036878	0.096916	6278	6570000000	1.19542	1.26927		0.003722	0.04719	0.839381	0.635787
861	2	1	1	1	2	2008	0	0	0	69.62	1.29	0	0.10826	0.482713		0.116108	0.205778	973	1260000000	1.44351	1.4966		0.033893	0.065631	0	0.438737
862	1	2	2	1	1	2008	7	0	7	28.02	0	0	0.257027	0.846963		0.020615	0.138774	1519	1520000000	1.54387	3.83207		0.135453	0.370303	0.007129	0.821983
863	1	1	1	1	2	2008	0	0	0	22.26	0	0	0.000584	1.68648		0.016265	0	25	198000000		6.68319		0.623917	0	0.001344	4.85681
868	1	2	2	1	1	2008	11	1	10	23.48	0	0	0.392708	0.655872		0.015713	0.037869	1065	1940000000	1.0233	0.906452		0.007231	0	0.134096	0.63712
869	1	1	1	2	2	2008	0	0	0	50.4	12.0185	0	0.553615	0.361637		0.210659	0.35171	3503	4060000000	2.72516	1.17591		-0.008586	0	0.39625	0.352605
875	1	2	2	2	1	2008	1	1	0	25.58	3.8958	0	0.15041	0.599631		-0.066398	-0.166851	2504	5710000000	1.05928	3.65676		0.042464	0.188944	-0.193762	0.596012
876	1	1	2	2	1	2008	0	0	0	45.7	3.4393	0.05	0.164982	0.526645		0.041118	0.08563	9303	7030000000	1.09952	0.967285		0.027124	0.018543	0.133144	0.499554
877	2	2	2	2	1	2008	0	0	0	36.28	30.8339	0	0.154058	0.811702		0.05099	0.225888	2148	6010000000	1.22826	1.71903		0.122415	0.279752	0.079569	0.785783
878	1	2	2	2	1	2008	4	0	4	54.3	5.9404	0	0.278668	0.819107	0	-0.133843	-0.782205	9937	21700000000	1.11836	0.842749		0.045051	0.140375	0.199354	0.795798
880	1	2	1	1	2	2008	2	0	2	30.59	0	0	0.458184	0.535311		0.06896	0.133689	1351	1000000000	1.41022	0.849621		-0.002584	0	0	0.484177
881	1	2	2	2	2	2008	0	0	0	17.83	0	0.02	0.497907	0.625342		0.092273	0.150543	1645	3350000000	1.08486	1.33904		0.039628	0.205882	-0.108674	0.623726
882	1	1	1	1	2	2008	0	0	0	25.14	3.22	0	0.808568	0.253953		0.058716	0.078777	344	855000000	1.32312	2.30189		0.004476	0	0.067448	0.252319
883	1	2	2	2	1	2008	0	0	0	32.27	0	0.01	0.156137	0.789417		0.012474	0.034887	8913	4100000000	0.940273	1.0146		0.008848	0.020701	0.112387	0.712559
885	1	2	1	2	1	2008	0	0	0	58.38	0	0	0.088794	0.687504		0.07686	0.203696	364	929000000	1.27548	1.40048		0.053969	0	0	0.643762
886	1	2	1	1	2	2008	0	0	0	19.79	0	0	2.57666	0.169414		0.009099	0.011848	769	2620000000	0.992815	11.227		-0.010844	0.005593	0.051151	0.137551
887	1	1	2	2	1	2008	8	0	8	66.74	6.4909	0	0.151786	0.5795	0	0.136551	0.278152	3189	1070000000	1.4767	1.04703		0.015581	0.022918	0.048749	0.519753
888	1	2	1	1	1	2008	0	0	0	39.62	26.0032	0.01	0.233033	0.461497		0.019948	0.036268	2161	1070000000	1.33261	2.72312		0.077967	0.069847	-0.786543	0.422221
889	1	1	1	1	2	2008	0	0	0	15.26	0	0	0.215127	0.597307		0.002362	0.005227	1882	1580000000	1.39598	1.46857		0.03266	0.009488	0	0.559242
890	1	1	2	1	2	2008	1	0	1	20.66	0	0.01	0.335299	0.620721		-0.005633	0.010306	2812	3050000000	0.940136	1.44486		0.062889	0.027831	1.39263	0.604375
892	1	1	1	1	1	2008	0	0	0	14.01	0	0	0.007007	1.68648		0.210659	0	25	153000000		4.62941		0.892548	0	0	4.85681
893	2	1	2	1	2	2008	4	0	4	34.38	6.1611	0	0.222544	0.685248		-0.060821	-0.163486	1009	1030000000	1.69153	0.634014		0.020401	0.029153	0	0.627976
895	1	1	2	2	1	2008	86	0	86	30.27	30.8339	0.01	0.906817	0.325563		0.183496	0.29221	13141	4460000000	2.94564	0.348344		-0.000181	0.002563	0.171866	0.320619
897	1	2	1	1	2	2008	0	0	0	23.29	3.2873	0	0.18732	0.620669		0.009812	0.027337	700	7140000000	1.3064	5.9163		0.161525	0.319323	0.275768	0.611195
898	1	2	2	2	2	2008	349	15	334	67.3	6.7815	0	0.139474	0.457468		0.032426	0.056287	31254	92200000000	0.992351	1.15779		0.010815	0.190553	0.041612	0.423914
899	2	2	2	2	1	2008	0	0	0	58.43	4.7103	0	0.340473	0.791103		0.00411	0.025363	448	6740000000	1.04803	2.986		0.070062	0.405079	0.158521	0.791023
900	1	2	1	1	1	2008	0	0	0	27.19	8.2907	0	0.830381	0.945672		0.110153	0.168486	1301	5170000000	1.17734	3.41253		0.041267	0	0.694178	0.342996
901	1	2	1	2	1	2008	0	0	0	12.67	0.63	0	0.477686	0.262026	0	-0.115636	-0.158899	801	434000000	3.10641	2.56956		0.011067	0	0.123711	0.252249
902	1	2	2	2	2	2008	1	0	1	25.11	0	0	0.177562	0.643885		-0.040802	-0.165404	1702	1210000000	1.08513	0.596857		0.012	0.016579	-0.60328	0.625305
903	1	2	1	2	1	2008	0	0	0	38.14	0.0002	0	1.28916	0.352207		0.029298	0.055214	1726	3760000000	0.9024	2.0982		0.011281	0.077133	0	0.338915
905	1	2	1	1	2	2008	0	0	0	55.13	0	0	0.397726	0.508943		0.049784	0.077485	3190	2930000000	1.22341	1.06621		0.004825	0.013425	0.135686	0.4393
906	1	2	1	1	1	2008	0	0	0	44.61	0	0	0.18465	0.792507		0.008279	0.04182	1895	1680000000	1.08043	0.617578		0.021248	0.002883	1.81079	0.753625
908	1	2	1	1	1	2008	0	0	0	53.7	0	0	0.118315	1.02626	0	-0.032287	-0.11482	905	989000000	1.27856	4.56286		0.1113	0	0.381254	0.657675
909	2	2	1	1	2	2008	7	1	6	54.01	0	0	0.083728	0.748442		-0.006948	-0.035853	413	2350000000	1.02638	2.76104		0.014245	0.042531	0.480146	0.744018
910	1	2	1	2	2	2008	116	0	116	46.33	4.5926	0	0.122263	0.750794		0.03664	0.098477	8142	8650000000	0.959532	1.51391		0.053661	0.084455	0.035464	0.671297
911	1	2	2	1	1	2008	0	0	0	47.71	12.7632	0	0.134128	0.660412		0.009109	0.02191	4809	4110000000	1.09993	1.24777		0.028314	0.00486	1.2e-05	0.656909
912	1	2	2	1	1	2008	6	0	6	59.33	9.4165	0	0.113528	0.553845		0.053074	0.123427	7351	7890000000	1.05822	1.36865		0.006933	0.082634	-0.142812	0.537426
913	2	1	1	2	2	2008	7	0	7	41.45	0	0	0.134663	0.607252		0.015383	0.032645	9160	3050000000	0.993568	0.780512		0.022097	0.000622	-0.565321	0.591205
915	1	2	2	1	2	2008	0	0	0	23.34	0	0	0.271378	0.721073		0.053104	0.043144	230	1040000000	1.23785	1.93167		0.065366	0.113058	0.010437	0.573945
917	1	2	1	2	1	2008	0	0	0	21.16	30.8339	0.02	0.446834	0.718451		0.017069	0.012674	7224	7920000000	1.30153	2.36408		0.075607	0.201228	0.145356	0.695095
918	1	2	1	1	1	2008	0	0	0	15.81	0	0	0.021558	1.53283		-0.295454	0	1843	1330000000		1.33759		0.040608	0	-0.026951	1.35943
919	1	2	2	1	2	2008	0	0	0	45.23	1.3675	0	2.61052	0.15373		0.042839	0.048484	3219	2200000000	1.12379	1.23138		-0.002878	0.007924	-0.656845	0.147201
920	2	2	2	1	1	2008	21	0	21	42.64	0	0	0.566738	0.381443		0.015668	0.029091	3128	1410000000	1.36004	1.02014		0.01244	0.07781	0.008953	0.373953
921	2	2	2	2	2	2008	163	8	155	25.22	0	0	0.024454	1.38285		-0.061477	0	17250	3780000000	1.19878	0.437624		0.015874	0	-0.134014	1.22284
922	1	2	2	1	1	2008	0	0	0	42.4	0	0	0.133221	0.69417		-0.141937	-0.446216	896	385000000	2.49822	2.96366		0	0	0	0.662366
923	1	2	2	2	2	2008	0	0	0	35.54	0	0	0.07466	0.579162		0.004853	0.010234	2417	961000000	1.15534	1.48372		0.027382	0.004119	0.028009	0.525791
925	2	2	1	1	2	2008	0	0	0	24	0	0	0.309982	0.445202		0.094304	0.173349	156	234000000		2.49471		-0.007545	0	0.152866	0.445202
926	1	1	1	1	1	2008	4	0	4	26.28	10.5414	0.1	0.527379	0.505284		0.045808	0.092388	5210	7220000000	0.982236	2.25403		0.029384	0.25983	-0.050534	0.503074
927	1	2	2	2	2	2008	17	0	17	47.73	3.4289	0	0.179804	0.577603		0.014081	0.030384	6832	7350000000	1.07679	1.00975		0.001957	0	0.401556	0.548791
928	1	1	2	1	1	2008	2	0	2	50.51	0	0	0.08712	0.659081		0.00478	0.01316	4666	2580000000	1.03689	1.20392		0.04642	0	-0.00274	0.636792
929	1	1	1	1	1	2008	0	0	0	21.29	0	0.02	0.67096	0.393964		0.052259	0.072667	4567	1150000000	1.12034	1.142		0.033184	0.026039	0.263607	0.362843
930	1	2	2	2	1	2008	0	0	0	20.74	1.09	0	0.121394	0.735635		0.004697	0.014305	9053	7200000000	1.13159	1.50026		0.059561	0.083703	0.061574	0.717595
931	1	1	2	1	2	2008	0	0	0	22.75	0	0	0.024787	0.803788	0	0.016413	0.096884	2125	4020000000	1.21294	1.95314		0.040671	0	0.107188	0.801127
932	1	2	2	2	1	2008	0	0	0	33.92	10.1265	0	0.121338	0.702986		0.021524	0.065669	32084	50700000000	0.967836	0.899548		0.01899	0.183991	-0.008735	0.674515
933	1	2	2	2	1	2008	0	0	0	25.24	24.0904	0	0.132777	0.785811		0.074891	0.392551	24417	15400000000	1.10498	1.28634		0.033114	0.152288	0.141397	0.744339
935	1	1	2	2	1	2008	0	0	0	56.81	0.0939	0	0.34519	0.83493		0.06276	0.278449	1354	987000000	1.76113	1.65734		0.046506	0.174241	1.20401	0.748968
936	1	2	1	2	2	2008	2	0	2	41.01	0	0	0.377446	0.518079		0.034445	0.064426	2093	2600000000	1.07898	0.814184		0.023572	0	0.063748	0.511998
937	1	2	2	2	2	2008	1	0	1	57.64	26.2115	0	0.219633	0.454425		0.179674	0.349156	24318	11100000000	1.42947	1.19779		0.004999	0.068726	0.027236	0.436599
938	1	2	1	2	2	2008	8	0	8	31.62	0	0	0.229996	0.731321		0.018948	0.041375	521	2210000000	1.25641	0.572014		0.013915	0	0.171863	0.547194
939	1	1	1	1	1	2008	2	2	0	33.49	0.28	0.3	0.250526	0.724742		0.020508	0.028169	51	6970000000	0.922055	3.75733		0.058447	0.227822	0.126621	0.641087
948	1	2	1	1	1	2008	0	0	0	31.89	3.7948	0	0.875495	0.47286		0.051129	0.094822	2205	2100000000	1.04443	1.09465		0.022221	0.003953	0.114735	0.454298
949	1	2	2	1	1	2008	1	0	1	45.78	0	0.01	0.094601	0.62292		-0.083667	-0.216783	8526	3430000000	1.01591	1.67926		0.042419	0.043758	0	0.614052
950	1	2	1	2	1	2008	0	0	0	52.08	9.8895	0	2.08601	0.629294		0.109499	0.282037	1275	2490000000	1.24212	1.71838		0.041436	0.405079	3.13446	0.604853
951	1	2	2	2	2	2008	0	0	0	63.78	15.5752	0	0.401178	0.766423	0	0.052466	0.18985	5443	11800000000	1.07432	0.614489		0.00438	0.003392	0	0.752803
952	1	2	2	1	1	2008	0	0	0	15.11	0.73	0.01	0.580891	0.352377		0.072634	0.119067	1118	1210000000	1.94472	2.11104		0.004653	0	-0.015286	0.327891
953	1	2	2	1	1	2008	0	0	0	49.14	0	0	0.120775	0.747901		-0.119857	-0.466037	1743	1060000000	1.44872	1.62801		0.018482	0.164897	0.041253	0.742816
955	1	1	2	1	2	2008	1	0	1	16.54	0	0	0.088575	0.75201		-0.213086	-0.585532	675	659000000	1.84123	3.61126		0.038432	0.034923	-0.006665	0.652388
957	1	2	2	1	2	2008	17	0	17	21.72	0	0	0.131263	0.698217		0.018277	0.05143	2472	1480000000	1.18885	0.864358		0.011136	0.008794	0.041103	0.643084
958	1	2	1	2	2	2008	0	0	0	34.32	0	0	0.057346	0.79064		-0.116303	-0.403749	3008	2860000000	1.02013	2.94166		0.055996	0.104533	-0.667362	0.709216
959	1	2	2	2	2	2008	0	0	0	63.235	5.1332	0	0.357362	0.552111		0.020356	0.053491	7780	17400000000	1.01723	0.710042		0.00806	0.20999	0.053571	0.551507
960	1	2	2	2	1	2008	0	0	0	51.59	10.5731	0	0.106659	0.690822		0.003444	0.010475	15027	6860000000	1.26074	0.748406		0.03801	0.112285	0	0.642818
961	1	1	1	2	2	2008	0	0	0	40.67	0	0	0.046727	0.670409		0.007482	0.022664	3938	3600000000	1.04619	1.03373		0.029861	0	0	0.669872
962	1	2	2	1	1	2008	2	0	2	45.32	0.78	0	0.512931	0.423928		0.030143	0.055243	1695	2190000000	1.18987	2.09486		0.019306	0.091322	0.088527	0.415001
963	2	1	1	2	2	2008	0	0	0	35.5	29.0516	0	0.202699	0.741774		0.081729	0.272198	3121	3040000000	1.65437	0.504656		0.009762	0.001153	0.047484	0.724451
965	1	2	1	1	2	2008	0	0	0	74.98	1.64	0	0.06682	0.481853		0.0346	0.067118	98	3310000000	1.02837	10.9165		0.004305	0.03625	0.213861	0.474781
966	1	2	2	1	1	2008	0	0	0	37.39	4.6024	0	0.115162	0.865172		-0.075179	-0.590166	4850	13000000000	0.985581	2.90595		0.09243	0.405079	-0.022765	0.855963
967	2	1	1	2	2	2008	2	0	2	40.21	0	0	0.202323	0.497247		0.01979	0.027717	743	949000000	1.16436	0.740154		0.027895	0	0.066829	0.479683
968	1	2	2	2	1	2008	0	0	0	49.45	10.5615	0	0.332001	0.414884		0.147329	0.266927	10228	4820000000	1.39761	1.01689		0.005203	0	9.61085	0.388309
969	1	2	2	2	2	2008	23	3	20	42.57	4.1039	0	0.420082	0.441823	0	0.044519	0.075226	2295	4100000000	1.37396	1.36737		0.014835	0.060938	0.011214	0.424763
970	1	1	1	2	2	2008	62	7	55	24.32	9.3574	0	0.43971	0.430448	0	0.056265	0.081649	3562	2470000000	1.10007	1.18707		0.053715	0	-0.018141	0.412054
971	1	1	1	1	1	2008	0	0	0	29.9	0	0	0.009595	0.866654		0.014919	0.08231	1972	765000000	1.45692	6.47394		0.539986	0.020904	0.056456	0.805222
972	2	2	1	1	1	2008	0	0	0	8.58	17.5395	0	0.311202	0.753932		-0.012729	-0.044649	2746	5560000000	1.11569	2.82424		0.085592	0.086488	0.029513	0.719055
973	2	2	2	1	2	2008	10	0	10	20.78	0	0.01	0.057093	0.709956		-0.046295	-0.171615	5328	4190000000	1.07135	0.974897		0.02873	0.040737	0.101713	0.669939
975	1	1	2	2	1	2008	0	0	0	37.97	0	0	0.20634	0.289858		-0.026456	-0.035454	25	1230000000	1.38662	10.3803		-0.009679	0	0.606647	0.253829
976	2	2	1	2	2	2008	0	0	0	12.15	0	0.01	0.112796	0.578903		-0.173998	-0.392532	1865	1630000000	1.27905	0.846391		0.016776	0	0	0.556731
977	1	2	1	2	2	2008	154	8	146	51.2	0	0	0.976982	0.30179		0.016505	0.024143	1053	1390000000	1.02639	1.43166		-0.011289	0	0.033011	0.30165
978	1	2	1	1	1	2008	0	0	0	36.09	18.0825	0	0.409257	0.486096		0.023196	0.04675	1491	979000000	1.30856	4.83769		0.113208	0.187001	0.123765	0.426797
980	1	1	1	1	1	2008	1	0	1	33.3	0	0	1.16598	0.368348	0	0.013992	0.021224	2306	1660000000	1.11045	2.97945		0.040047	0.003531	0.050971	0.343554
981	1	2	1	2	1	2008	0	0	0	50.37	0	0	0.019851	0.807279	0	-0.412568	-1.34071	87	448000000	1.30756	11.5433		0.284635	0	0	0.769444
982	1	1	2	1	1	2008	0	0	0	48.19	0	0	0.056203	0.775797		0.023244	0.117879	2422	1380000000	1.12216	1.85437		0.106237	0.012296	0.110082	0.762927
983	1	2	2	2	1	2008	0	0	0	54.39	23.6906	0	0.665726	0.408329		0.202034	0.3752	24751	17500000000	1.4766	1.31922		0.011314	0.120361	-0.052282	0.403822
985	1	2	2	1	1	2008	2	0	2	39.34	0.261	0	1.40333	0.084787	0	-0.031537	-0.026853	616	476000000	1.55115	0.417747		-0.000208	0	0	0.08276
987	2	2	1	2	2	2008	0	0	0	51.89	29.3686	0.01	1.74346	0.422		0.130564	0.223745	1352	1970000000	1.64288	0.753132		-0.004086	0	1.45489	0.416578
988	1	2	1	2	1	2008	1	0	1	41.47	0	0	0.230994	0.544769	0	0.031806	0.061658	2816	2400000000	1.28097	1.9892		0.030764	0.059097	-0.006208	0.51553
989	1	2	2	2	1	2008	0	0	0	40.35	0	0	1.85018	0.220181		0.129359	0.162755	1755	1550000000	1.50059	1.40424		0.023506	0.00037	0.37829	0.203968
990	2	2	2	2	1	2008	0	0	0	37.92	4.7656	0	0.426743	0.547411	0	0.008322	0.022294	1656	2850000000	1.06241	1.13247		0.028588	0.004651	0.01427	0.528025
993	1	2	1	1	2	2008	0	0	0	53.21	0	0	0.116118	0.44573		0.01975	0.036564	2105	2500000000	0.971392	4.54495		0.126652	0.089505	0.157332	0.430403
995	1	1	1	1	1	2008	0	0	0	25.17	0	0	0.02393	0.740069		-0.109833	-0.262985	1367	539000000	1.42999	6.33319		0.066529	0.029707	0	0.57487
996	1	1	1	1	1	2008	0	0	0	23.5	0	0	1.21409	0.359283		0.018423	0.023909	28	599000000	4.34404	5.49635		0.048262	0	0.021536	0.316404
997	1	1	1	2	2	2008	8	0	8	44.98	1.8174	0.18	0.769458	0.326045		0.035208	0.045417	1705	1190000000	1.57465	1.16387		0.003232	0	-0.072013	0.318806
998	1	2	1	2	1	2008	0	0	0	22.22	0	0	0.426532	0.456976		0.034738	0.047971	1366	1900000000	2.07493	1.75745		0.024094	0	0.526605	0.423296
999	2	2	2	2	2	2008	1	0	1	59.19	16.7014	0	0.379716	0.41419	0	0.107126	0.156275	536	5050000000	1.73359	1.17035		0.001886	0.002896	0.558221	0.324416
1696	1	1	1	2	1	2008	0	0	0	22.54	16.4041	2.27	0.68579	0.282662	0	0.134574	0.187314	3425	2070000000	1.48974	0.614224		0.004108	0	0.189062	0.257587
1872	2	1	1	2	2	2008	0	0	0				0.474932	0.448913		0.183248	0.233332	2012	5150000000	1.14434	2.69264		0.020941	0.078545	0.314263	0.35432
1896	1	2	2	2	1	2008	0	0	0	74.98	0	0	0.07062	0.641309		-0.367086	-1.02324	1119	1100000000	1.36263	3.55316		0.128849	0.12676	-0.398618	0.64125
1914	2	2	1	2	2	2008	0	0	0				0.223623	0.644337		0.004984	0.019839	6794	4760000000	0.931273	2.65083		0.004858	0.084419	0.430646	0.633892
2001	2	1	2	2	2	2008	8	1	7	60.46	7.7032	0	0.625812	0.500628	2.47	0.210659	0.413216	3404	3720000000	1.67079	1.12117		0.030441	0.127008	0.207913	0.479692
2002	1	1	2	2	2	2008	0	0	0	44.33	0.1198	0	0.025475	0.724879		-0.285039	-0.875978	787	474000000	1.36449	1.45064		0.03568	0	0.157915	0.66636
2003	2	1	1	1	2	2008	3	0	3	29.36	27.3047	6.9	0.53212	0.296235	1.7	0.115634	0.161253	7637	1380000000	1.4762	0.933717		0.021815	0	0	0.274181
2004	1	1	2	2	1	2008	9	0	9	17.17	3.572	15.62	0.553156	0.309088	8.21	0.079065	0.117935	838	1140000000	1.35609	1.97896		0.031666	0.001503	0.182006	0.285483
2005	2	1	1	1	2	2008	16	0	16	32.39	0.79	0	0.199003	0.686112	0	-0.039294	-0.103982	8483	1840000000	1.16357	0.728901		0.038042	0	-0.786543	0.67033
2006	2	1	1	1	2	2008	12	0	12	31.56	0.84	5.67	0.088383	0.817943		-0.042488	-0.171954	704	1310000000	1.21438	2.14107		0.081335	0.000256	-0.090183	0.764554
2007	1	1	2	2	1	2008	0	0	0	17.83	30.8339	0.01	2.5532	0.099426	5.02	0.154142	0.170014	760	1260000000	6.74943	2.65514		0.020251	0	0	0.093132
2008	2	1	1	2	2	2008	161	3	158	18.92	29.3474	15.87	0.429541	0.381912	6.66	0.050222	0.06927	5644	3480000000	1.4504	2.0264		0.033189	0	0.068258	0.339231
2009	1	1	1	1	2	2008	107	4	103	21.11	7.34	6.93	0.226223	0.667195	0	0.048112	0.124995	764	1280000000	1.64146	1.48483		0.006256	0.0039	-0.002678	0.641256
2010	2	1	1	2	2	2008	13	0	13	26.3	11.9579	15.67	0.208347	0.430919	1.66	0.085851	0.131191	988	1160000000	1.1712	0.618239		0.009415	0	0.081978	0.400086
2011	2	1	1	1	2	2008	20	0	20	55.84	0.37	0	0.240062	0.48602	1.85	0.091292	0.13998	4586	2090000000	1.16407	0.807199		0.014319	0	0.01	0.435355
2012	2	1	2	1	2	2008	4	0	4	34.42	2.31	0	0.108129	0.500099		0.039799	0.062837	620	731000000	1.51863	1.89872		0.070512	0	1.52713	0.479403
2013	1	2	1	2	1	2008	2	0	2	37.79	0	0.11	0.561816	0.322761	5.23	0.035147	0.055665	598	624000000	1.25211	1.75152		0.018619	0	0	0.310135
2014	1	1	2	1	1	2008	6	0	6	34.74	4.7951	0.11	1.04075	0.311299	4.09	0.077269	0.110531	1446	911000000	1.48579	0.746746		-0.000232	0	-0.786543	0.308474
2015	1	1	2	2	2	2008	0	0	0	14.71	1.14	14.71	0.090799	0.797776	4.01	0.011188	0.04229	3075	1300000000	1.25593	1.17798		0.026481	0.110669	14.9708	0.710997
2016	2	1	1	1	2	2008	0	0	0	67.09	0	0	0.078754	0.416918		0.082211	0.121745	120	1460000000	1.1617	2.02227		0.001701	0.096093	-0.029236	0.414634
2017	2	2	1	1	2	2008	10	0	10	29.49	5.14	0.43	0.462049	0.284808	4.34	0.064493	0.089068	1809	659000000	1.77572	0.785822		0.010266	0	0	0.28257
2019	2	1	2	2	2	2008	3	0	3	27.65	3.1128	0	0.173636	0.395284	3.67	0.048159	0.072235	1484	856000000	1.78314	1.78418		0.037282	0	0.147284	0.333299
2020	2	1	2	2	2	2008	9	0	9	24.74	0	24.74	0.075164	0.764067	2.11	-0.019154	-0.059239	1228	953000000	1.12302	1.86767		0.064208	0.020985	0.080795	0.681881
2021	2	1	1	1	2	2008	22	0	22	19.38	0	0.38	0.980369	0.429007	2.5	0.006513	0.007157	1012	1660000000	0.996676	3.45514		0.058859	0.015094	0.312201	0.406592
2022	1	1	2	2	2	2008	1	0	1	8.41	30.8339	7.69	3.70674	0.139524	4.53	0.210659	0.270191	841	737000000	8.60599	1.51363		0.001208	0	0.166503	0.1269
2023	1	1	1	2	1	2008	1	0	1	38.48	1.0397	3.06	1.17716	0.274063		0.046986	0.067231	536	736000000	1.19701	3.58236		0.019652	0.061133	0.036191	0.267164
2024	1	1	1	2	2	2008	0	0	0	28.61	30.8339	28.61	0.552446	0.594058	0	0.104537	0.247288	4886	21600000000	2.36616	0.433266		0.000185	0	0	0.578495
2025	2	2	1	2	1	2008	88	0	88	20.12	11.0761	0	3.10559	0.182848	9.99	0.06642	0.089516	1031	1660000000	1.22422	3.40067		-0.028664	0	0.095249	0.164465
2026	1	1	2	1	2	2008	2	0	2	31.88	0	0	1.8155	0.169549		0.048553	0.05807	1275	604000000	1.11997	1.56804		0.021022	0	0.231177	0.165081
2027	2	1	1	2	2	2008	1	0	1	42.89	0.71	35.42	0.538549	0.239938	0	0.004697	0.006259	487	940000000	1.23832	0.460858		0.004414	0	-0.072628	0.235503
2028	1	1	2	2	2	2008	3	2	1	18.12	30.8339	18.12	0.759612	0.260026	6.15	0.121004	0.161141	2242	3020000000	2.21627	1.97295		0.011777	0	0.072671	0.252943
2029	1	1	1	1	2	2008	0	0	0	40.71	30.8339	0	1.11214	0.298689	1.23	0.093028	0.127868	4567	1770000000	1.98073	1.06849		-0.003742	0	0.056216	0.295421
2030	2	2	2	2	2	2008	20	0	20	20	7.4935	2.42	0.841172	0.30463	6.82	0.074782	0.119274	521	530000000	2.96128	2.21758		0.010187	0.056614	0.847747	0.27287
2031	2	1	1	1	2	2008	5	0	5	22.65	0.59	0	0.463286	0.508099	3.47	0.050876	0.09032	1479	1270000000	1.12378	3.45483		0.095665	0	0	0.434469
2032	2	1	2	2	2	2008	66	0	66	51.31	6.0407	1.28	1.80267	0.198584		0.112941	0.122504	6231	2650000000	1.29253	0.731823		-0.000795	0	10.2459	0.184226
2033	1	2	1	1	1	2008	0	0	0	26.41	9.6793	0	0.905724	0.427386	0	0.069977	0.116574	337	698000000	1.43953	4.77534		0.01431	0.141882	0.051915	0.406725
2034	2	1	1	1	2	2008	15	1	14	35.42	0	35.42	0.046419	0.68214	0	-0.041279	-0.148773	5239	1240000000	0.921365	0.985828		0.036641	0.04034	-0.098371	0.601977
2035	2	1	2	2	2	2008	26	0	26	28.86	0.77	0	0.233697	0.691002		-0.012759	-0.035808	1671	815000000	1.59548	0.576933		0.013491	0.024526	0.030395	0.616969
2036	2	1	1	2	2	2008	0	0	0	17	1.6587	1.19	0.806682	0.135582	1.33	0.04287	0.051042	805	614000000	1.26217	2.11415		0.000345	0	-0.035075	0.12272
2037	2	2	2	1	1	2008	10	0	10	36.72	19.1826	0	0.588176	0.442362		0.075469	0.079941	2005	937000000	1.31288	1.08918		0.013705	0	0.438315	0.385783
2038	1	1	2	2	2	2008	9	0	9	25.19	27.8655	22.28	5.52406	0.077752	14.99	0.210659	0.286502	356	789000000	6.9071	2.20254		-0.006896	0	0.331211	0.07478
2039	2	2	2	1	1	2008	0	0	0	13.3	0	0	0.181543	0.888834	1.16	0.013275	0.200387	380	12200000000	1.01959	16.9119		0.892548	0.405079	0.253989	0.888128
2040	1	2	1	1	2	2008	0	0	0	63.38	0	0	0.435364	0.155354		0.018957	0.022931	951	638000000	1.29022	4.77141		0.011414	0	0.027027	0.154477
2041	1	1	1	2	2	2008	0	0	0	52.95	10.6034	7.28	1.46151	0.300942	0	0.054392	0.003915	586	1130000000	2.64788	2.71537		-0.004407	0	0	0.295602
2042	1	1	1	2	1	2008	0	0	0	25.58	0	0	0.128703	0.485339	0	0.00271	0.011659	1978	424000000	1.65074	1.83006		0.08189	0.006093	0	0.482684
2043	2	1	1	2	2	2008	48	0	48	35.52	0.38	0	0.196516	0.581165	3.71	0.029227	0.065292	2862	998000000	1.21986	1.05326		0.024078	0.000905	-0.786543	0.543822
2044	1	1	1	2	2	2008	0	0	0	27.4	0	0	2.80402	0.201369	0.84	0.033777	0.042612	2182	409000000	1.59808	0.990176		-0.023303	0	-0.216118	0.19134
2045	2	1	1	1	2	2008	13	0	13	30.07	11.9209	0.05	0.221484	0.519296	0	0.056966	0.11387	1159	1580000000	1.15467	1.60454		0.065985	0.15365	0.158112	0.491078
2046	1	2	1	1	1	2008	77	2	75	34	0.95	0	1.67824	0.207035		0.075378	0.096117	681	448000000	1.69158	1.59393		-0.006652	0	0	0.198644
2047	2	1	1	1	2	2008	26	1	25	38.53	2.54	0	0.834753	0.348481		0.018425	0.056791	5483	1420000000	0.959835	0.875828		0.012452	0	0	0.339932
2048	2	1	2	2	2	2008	3	0	3	18.22	8.1743	18.22	0.193668	0.5755	0.77	0.060544	0.13067	5717	3050000000	1.10463	1.13694		0.019499	0.049173	0.162015	0.539583
2049	1	2	1	2	2	2008	0	0	0	35.3	0	0	0.798455	0.179697		0.063328	0.077961	1653	490000000	1.28175	1.82057		0.051558	0	0	0.17488
2050	2	1	1	2	2	2008	59	0	59	71.15	3.046	0	0.316295	0.460836	0	0.126928	0.220501	6529	2290000000	1.22487	0.938012		-0.000991	0	1.21133	0.442285
2051	1	2	2	2	2	2008	6	3	3	62.04	0.45	0	0.644418	0.693128		0.04613	0.143005	165	3110000000	1.09528	1.66555		-0.030806	0	0.022354	0.67742
2052	2	1	1	1	2	2008	218	11	207	42.26	5.744	35.42	0.157466	0.664274	3.75	0.051527	0.137721	3942	2180000000	1.33776	1.03847		0.019991	0.017029	-0.242909	0.639504
2053	1	2	1	1	1	2008	1	0	1	43.38	0.9	0	0.235612	0.589199	0.04	-0.028105	-0.060148	4081	2310000000	1.16892	1.70097		0.039468	0.193266	0.037084	0.559016
2054	2	1	2	1	2	2008	1	0	1	23.45	6.0903	23.45	0.28614	0.479529	3.35	0.086911	0.152622	452	1370000000	1.16164	1.57373		0.040788	0.100422	0.095355	0.459354
2055	2	1	1	1	2	2008	0	0	0	40.03	3.92	2.9	0.215015	0.594333	8.15	0.037838	0.089856	2569	833000000	1.14879	1.14869		0.02364	0	0	0.586886
2056	2	1	2	2	2	2008	47	2	45	56	7.86	0	3.53033	0.136972	4.44	0.05628	0.0658	6711	2630000000	1.05273	1.65609		-0.006254	0.01519	-0.081581	0.135456
2057	1	2	2	1	1	2008	5	1	4	29.14	0	0	0.356278	0.373124	3.3	-0.036964	-0.054137	634	364000000	1.29856	1.0393		0.017514	0	0	0.352775
2058	1	1	1	1	2	2008	2	0	2	26.3	0	0	1.59858	0.254844	10.98	0.037824	0.050441	240	226000000	1.82274	2.00529		0.014181	0	0	0.245005
2059	1	2	1	1	1	2008	0	0	0	48.72	0	0	0.896732	0.352462		0.048834	0.04734	366	1240000000	1.05238	2.48626		0.045386	0	0.027813	0.342399
2060	2	2	2	1	2	2008	3	0	3	40.59	12.5127	0	0.208393	0.619049	0	0.021956	0.058347	2819	3520000000	1.07747	1.49065		0.024313	0.10935	0.961362	0.617977
2061	2	2	2	2	2	2008	1	0	1	36.43	0	0	0.248508	0.625231	3.35	-0.053186	-0.133702	833	1170000000	1.05964	1.01051		0.026271	0.132127	0	0.581168
2062	2	1	2	1	2	2008	4	0	4	44.46	3.268	15.25	0.177071	0.73721		0.055172	0.20755	868	4650000000	1.09052	0.965948		0.007742	0.030091	-0.01832	0.725627
2063	2	1	1	2	2	2008	0	0	0	30.58	9.6096	0	5.52406	0.089691	16.8	0.169713	0.186197	1230	437000000	2.17387	2.04451		-0.012499	0	0.093383	0.089
2064	2	1	2	2	2	2008	0	0	0	32.32	2.292	13.26	0.06647	0.248984	3.4	0.094482	0.125124	1158	1730000000	1.19212	1.7052		-0.006856	0.028869	0	0.244891
2065	1	1	1	2	2	2008	3	0	3	27.68	7.8026	16.61	0.537014	0.484536	6.15	0.095222	0.164026	1376	1870000000	1.44073	1.61015		-0.000843	0	0	0.419359
2066	1	2	2	1	2	2008	11	0	11	59.76	0	0	0.293919	0.596012	3.92	0.054626	0.135123	1036	757000000	1.18636	1.79447		0.018712	0.066074	0	0.537942
2067	2	1	2	1	2	2008	0	0	0	21.42	5.275	21.42	0.448757	0.593142	1.24	-0.064736	-0.123447	1236	4000000000	0.944003	1.94811		0.040097	0.131872	-0.005476	0.571898
2068	2	2	2	1	1	2008	0	0	0	56.85	3.79	0	0.178043	0.707341		0.003428	0.005604	1549	1760000000	1.13403	0.989408		0.039348	0.011386	-0.786543	0.686796
2069	1	1	1	1	2	2008	8	0	8	47.66	2.581	7.5	0.238992	0.309798		0.068776	0.100152	4091	1820000000	1.58128	1.80739		0.035186	0.053933	0.079997	0.303925
2071	1	1	1	1	2	2008	24	0	24	41.46	0	3.45	0.615939	0.440262	0.49	-0.015635	-0.026512	1906	539000000	1.18946	1.55279		0.017604	0	0.024357	0.407003
2072	1	2	1	1	2	2008	0	0	0	55	0	0	0.176568	0.724455	3.31	-0.034599	-0.125565	25	1540000000	1.05421	2.12255		0.044269	0	0	0.724455
2073	1	1	1	1	2	2008	67	0	67	22.42	21.2354	22.42	0.463794	0.473847	4.45	0.107227	0.191774	2164	2090000000	1.57945	2.29013		-0.004513	0	0	0.440871
2074	1	1	2	2	2	2008	23	4	19	32.23	14.943	8.03	0.381928	0.476234		0.066382	0.109569	1089	740000000	1.74158	1.59327		0.014847	0	0.99043	0.456797
2075	1	1	2	2	2	2008	2	0	2	30	0	0	0.008725	1.09983		-0.412568	0	1588	905000000	1.82125	0.642816		0.034005	0	-0.786543	1.07441
2076	2	1	2	1	2	2008	24	2	22	49.66	0.47	35.42	1.04321	0.152841	2	0.033159	0.036122	1610	442000000	1.47679	1.24532		0.008617	0	0	0.145526
2077	1	2	1	1	2	2008	0	0	0	57.71	0.58	0	0.220625	0.65394		0.003959	0.003358	42	1860000000	1.14414	1.75586		0.020469	0.04575	2.01001	0.633457
2078	1	1	2	2	2	2008	9	1	8	67.51	10.7561	0	0.135997	0.641842		0.031408	0.087976	5893	8260000000	1.01129	1.42418		0.037859	0.097827	-0.1	0.619313
2079	1	1	1	2	2	2008	14	2	12	41.57	0.43	0.02	0.541219	0.19175	3.9	0.029167	0.035678	683	576000000	1.30827	1.09832		-0.023636	0	-0.148554	0.18248
2080	1	2	2	2	2	2008	18	3	15	47.67	17.8981	0	0.296686	0.566598	6.31	0.0679	0.134112	2488	1790000000	1.63213	1.66485		0.024243	0.083665	0.094373	0.510451
2081	1	1	1	2	2	2008	0	0	0	41.04	15.9718	0	0.265103	0.65188		0.072876	0.197913	2377	1980000000	1.31258	0.591832		-0.000265	0	0.087852	0.633735
2082	2	1	2	2	2	2008	19	0	19	18.88	1.462	18.88	0.59259	0.324915		0.073934	0.104936	764	1020000000	1.17404	0.348344		0.004664	0	0	0.302867
2083	1	1	2	1	2	2008	0	0	0	16.9	1.935	14.09	0.116073	0.62502	0	0.019106	0.048605	14377	6520000000	1.03831	2.04358		0.059778	0.012263	-0.072384	0.609006
2084	2	1	2	1	2	2008	0	0	0	31.41	5.8704	11.89	0.222814	0.478872	0	0.036315	0.066112	3015	1510000000	1.09217	0.886291		0.016727	0	-0.014644	0.465127
2085	2	1	2	2	2	2008	16	0	16	45.1	0.59	10.01	0.273	0.423484	3.25	0.014142	0.026988	2700	1490000000	1.03993	1.03309		0.032717	0	0	0.410769
2086	1	1	1	1	2	2008	3	2	1	25.02	0	3.28	0.944701	0.34454		0.02949	0.044197	1667	1590000000	1.08582	2.84615		0.071109	0.01882	0	0.333189
2087	1	2	2	1	1	2008	0	0	0	46.97	0	0	0.107676	0.553677		0.016745	0.03654	8760	2310000000	0.952447	1.39859		0.035574	0.082773	0	0.541722
2088	1	1	2	1	2	2008	9	0	9	35.98	14.5666	14.46	0.389589	0.339888	3.3	0.127534	0.185727	1860	1160000000	1.4191	1.42743		0.021636	0.067126	0.078482	0.314116
2089	1	1	1	1	2	2008	1	0	1	20.04	0	20.04	0.353709	0.334298	0	0.059541	0.086868	683	601000000	1.50162	2.03244		0.020086	0	0.014715	0.320012
2090	1	1	2	1	2	2008	0	0	0	52.28	0	3.65	1.0554	0.301776	15.23	0.081817	0.114233	641	605000000	1.28268	1.53179		-0.008346	0.013231	0.136307	0.278552
2091	1	2	1	2	2	2008	0	0	0	33.75	9.8328	0.85	0.728625	0.449955		0.106028	0.190968	371	1290000000	1.47628	0.412663		0.006883	0	-0.013353	0.442491
2092	2	2	2	2	1	2008	0	0	0	15.2	8.666	0.02	0.074721	0.482672	0	0.025473	0.049429	5303	4750000000	1.1038	1.38278		0.014359	0.062791	0	0.47417
2093	1	1	1	2	2	2008	0	0	0	29.24	7.9777	29.24	0.720107	0.396279	8.14	0.120258	0.184727	25	776000000	1.90135	1.50175		-0.008103	0.015666	0	0.376353
2094	1	1	1	1	2	2008	16	0	16	27.03	0.83	0	1.11933	0.427659	2.25	0.024929	0.042955	891	792000000	1.32558	1.46249		0.023143	0.147108	0.010695	0.419663
2095	2	1	1	1	2	2008	0	0	0	48.75	1.5911	0	5.52406	0.140805	0	0.072926	0.085203	669	432000000	1.64589	4.09079		-0.015013	0	2.83991	0.1338
2096	1	2	2	1	1	2008	0	0	0	71.75	1.8304	0	0.706154	0.386794	3	0.096648	0.14815	1497	505000000	1.32615	1.41366		0.025681	0	0.011902	0.344113
2097	1	1	1	2	1	2008	50	4	46	26.51	2.7692	26.51	0.705427	0.452042	5.47	0.024542	0.043314	1856	2120000000	1.57396	1.68778		0.012651	0.046566	0.178833	0.429924
2098	1	1	1	1	2	2008	11	0	11	36.77	2.69	0	0.200108	0.569452	0.29	0.018329	0.039326	6465	1230000000	1.06454	1.43346		0.0424	0.035637	0	0.525939
2099	2	1	2	2	2	2008	1	0	1	34.37	0	34.37	0.170948	0.483035	3.72	0.025159	0.047	1304	1010000000	1.22716	0.953036		0.023902	0	-0.065148	0.459568
2100	2	2	2	2	1	2008	0	0	0	40.71	4.842	0	0.427746	0.437945	3.87	0.067997	0.109184	1792	1040000000	1.39664	0.972251		0.010227	0.075091	-0.006082	0.377397
2101	2	2	2	1	2	2008	0	0	0	27.46	0	0	0.282507	0.464938		0.04286	0.077762	1914	675000000	1.19719	1.20679		0.034123	0.108959	0	0.448828
2102	1	1	2	1	2	2008	0	0	0	18.64	0	18.64	0.089801	0.701401	0.66	0.000974	0.015609	4662	1230000000	1.14678	1.89768		0.059616	0	0.151888	0.668632
2103	2	1	1	1	2	2008	18	0	18	20.18	0	20.18	0.437338	0.431709	1.19	0.060116	0.103919	4456	1130000000	1.10047	1.29619		0.028372	0	0	0.419789
2104	1	1	1	1	2	2008	1	0	1	30	9.105	30	1.88199	0.15386	7.46	0.135178	0.169006	811	566000000	1.68084	1.50995		-0.012939	0	0	0.147675
2105	2	1	1	1	2	2008	43	25	18	41.93	0.13	0	0.337761	0.549159	0	0.026286	0.055666	8255	1090000000	1.18125	0.769085		0.00742	0.023156	0	0.519844
2106	2	2	1	2	2	2008	0	0	0	23.98	9.5401	1.23	4.48016	0.10959	3.25	0.11723	0.133182	948	1830000000	1.16871	3.39988		-0.037828	0	0	0.09915
2107	1	1	2	1	2	2008	3	0	3	50.27	3.1676	0	4.62885	0.113082		0.072732	0.081502	850	713000000	1.59273	3.70555		0.059281	0	0	0.107607
2108	1	1	2	2	2	2008	0	0	0	52.94	0	0	0.269341	0.403266		0.088205	0.139979	562	548000000	1.36902	0.751163		0.031087	0	0	0.395393
2109	1	2	2	1	1	2008	0	0	0	43.69	6.87	0	0.763559	0.304513	0.02	0.12392	0.174807	1523	1350000000	1.60532	1.61553		0.020282	0.040745	0	0.29612
2110	1	2	2	2	2	2008	21	4	17	73.87	1.83	0	0.351227	0.629914	0	0.004922	0.013299	7367	7080000000	1.01955	0.405227		0.017742	0.021191	0.193517	0.629897
2111	1	1	1	1	2	2008	25	0	25	42.99	7.9054	21.95	0.280774	0.474512	4.54	0.090416	0.166789	656	718000000	1.66421	1.63279		0.010366	0.02539	-0.03004	0.448253
2112	2	2	2	1	2	2008	0	0	0	25.59	3.0946	6.09	0.080897	0.665408	3.49	0.020578	0.059087	885	1140000000	1.31251	1.04006		0.029391	0	-0.340808	0.651738
2113	1	1	1	1	1	2008	0	0	0	35.84	0	0	0.520704	0.394612		0.007501	0.01223	882	709000000	1.03157	2.79024		0.018682	0	2.08794	0.386668
2114	1	2	1	1	1	2008	0	0	0	61.08	0.42	0	0.520044	0.511331		-0.055461	-0.112196	1442	945000000	1.31674	1.09269		0.027805	0.110064	0.455627	0.496675
2115	2	1	1	1	2	2008	4	0	4	28.5	10.8567	28.5	0.340247	0.508399	6.11	0.08196	0.154008	1071	769000000	1.61328	1.72446		-0.000568	0.019513	0.111931	0.485882
2116	1	2	2	1	2	2008	3	0	3	56.49	0	0.1	0.579338	0.612729	2.02	0.055686	0.131004	3345	1180000000	1.19578	0.650896		-0.004646	0	0.047009	0.600169
2117	1	1	1	1	2	2008	14	0	14	35.41	0.0909	35.41	1.03826	0.201872	0	0.097473	0.111915	646	692000000	1.42316	1.31236		1.7e-05	0	0	0.185417
2118	1	1	1	1	1	2008	12	0	12	60.85	0	0	0.541768	0.344398		0.097677	0.142012	565	546000000	1.74395	2.4447		0.065111	0	0	0.312031
2119	2	1	1	1	2	2008	2	0	2	20.94	0	0	0.400182	0.473192	2.29	0.006176	0.012339	516	953000000	1.16228	1.42332		0.035314	0.02099	-0.048065	0.419644
2120	2	1	1	2	2	2008	14	0	14	37.76	0	35.42	0.171744	0.651283	1.5	0.04961	0.122028	5556	930000000	1.19526	1.1182		-0.005738	0.042257	0	0.595107
2121	2	1	1	1	2	2008	23	15	8	49.01	12.6084	35.42	0.486929	0.402641	8.21	0.081809	0.131875	1042	677000000	2.26203	1.71481		-0.008064	0.01478	0	0.368176
2122	2	1	1	1	2	2008	11	0	11	48.75	17.1632	0	0.088033	0.588823	4.87	0.111186	0.247377	10236	5370000000	1.5622	1.69223		0.01869	0	0.035444	0.54929
2123	1	1	1	2	2	2008	9	4	5	18	25.0215	0	0.422953	0.388236	9.45	0.123788	0.201862	651	1060000000	3.18355	1.82026		-0.002795	0	0	0.380123
2124	2	1	2	2	2	2008	4	0	4	24.09		22.63	0.354033	0.584465	3.33	0.11479	0.240852	1325	811000000	1.43503	0.771511		0.025225	0	-0.026913	0.476337
2125	1	2	2	1	1	2008	0	0	0	58.32	0	0	0.251373	0.599952	1.9	-0.060073	-0.185262	1159	706000000	1.07561	1.89651		0.071894	0	0	0.599453
2126	2	1	2	2	2	2008	21	0	21	49	0	6.04	0.181228	0.579712		0.041085	0.091867	2260	1090000000	1.11841	1.11182		0.024629	0.032035	-0.017679	0.549409
2127	1	1	1	2	2	2008	7	0	7	63.99	0	0	0.332161	0.474574		0.029549	0.055164	2621	1080000000	1.06345	0.768076		0.037009	0.009281	0	0.45496
2128	1	2	2	2	1	2008	0	0	0	70.46	2.5501	0	0.367994	0.443986	0.04	0.165185	0.305446	4192	3990000000	1.24716	1.02722		0.01387	0.006245	0.322281	0.400958
2129	1	2	2	2	2	2008	0	0	0	46.66	3.6666	0	0.538743	0.260529	3.54	0.078481	0.093674	960	2050000000	1.36922	2.43155		0.019754	0.048755	0.192294	0.231729
2130	2	1	1	2	2	2008	4	0	4	55.7		35.42	0.559062	0.281581	3.19	0.048621	0.068216	2028	553000000	1.3979	1.50097		0.020975	0	0.050916	0.267137
2131	2	1	1	2	2	2008	0	0	0	27.11	0	27.11	0.277143	0.278036	2.48	0.105716	0.146439	2153	689000000	1.22363	0.66106		-0.002485	0	0.019302	0.259353
2132	1	1	2	1	1	2008	11	2	9	38.38	0.1329	35.42	0.221275	0.476563	0.84	0.059173	0.112206	1050	1320000000	1.20797	1.30214		0.02401	0	0.002968	0.472168
2133	2	1	1	1	2	2008	0	0	0	22.52	0.449	21.53	0.054866	0.72086		0.023986	0.106188	95	5400000000	1.02075	5.6993		-0.008633	0.279334	0.464369	0.714259
2134	1	2	1	1	2	2008	11	1	10	26.61	0	0	4.01242	0.116615	5.53	0.021947	0.024813	1577	804000000	1.29433	1.76953		0.007278	0.054909	0	0.115505
2135	2	1	2	1	2	2008	6	1	5	48.75	0	7.11	0.159318	0.719282	1.36	0.009926	0.030754	2270	3090000000	1.03334	1.52781		0.030933	0.009719	0	0.690103
2136	1	2	2	1	1	2008	1	1	0	35.92	0	0.39	0.364435	0.484589	2.32	-0.147865	-0.286887	535	355000000	1.61841	1.15166		-0.005807	0	0	0.484589
2137	2	1	1	1	2	2008	12	2	10	52.74	0.0502	0.56	0.086369	0.59379	1.34	0.022736	0.066461	1022	1220000000	1.10718	1.37761		-0.002171	0	-0.115271	0.568343
2138	2	1	1	2	2	2008	2	0	2	44.68	0.74	0	0.539477	0.294923	4.43	0.063002	0.084846	1195	670000000	1.36904	2.66899		0.028539	0	0	0.257449
2139	2	1	2	2	2	2008	12	0	12	32.14	0.6557	32.14	0.584348	0.342272	7.43	0.078854	0.117399	1459	467000000	1.64958	0.77287		0.004631	0.026568	-0.2057	0.328323
2140	1	2	2	1	1	2008	0	0	0	60.01	12.2995	0.9	0.523395	0.720026		0.039437	0.137589	726	2290000000	1.3249	1.65919		-0.006058	0	0.072253	0.711908
2141	2	1	1	1	2	2008	0	0	0	22.69	0.0363	0	0.364978	0.318414		0.001858	0.004719	521	437000000	1.24283	0.669361		0.017402	0	0	0.301341
2142	2	1	1	2	2	2008	0	0	0	10.8	2.4536	0.28	0	0.915494		0.012897	0.151248	2818	103000000000	1.03344	29.8027		0	0	0.003473	0.914732
2144	2	1	2	1	2	2008	0	0	0	35.18	0	35.18	0.438212	0.346557	4.24	0.0165	0.023839	439	438000000	1.33716	1.44737		0.028495	0.013382	0.000834	0.331378
2145	1	1	2	2	1	2008	0	0	0	40.25	0	0	0.07304	0.55448		-0.290841	-0.639142	1132	920000000	1.27774	3.1726		0.08997	0	0	0.534565
2146	1	1	1	2	2	2008	0	0	0	42.95	2.303	16.63	0.221342	0.692072		0.056761	0.177587	753	6530000000	1.06729	3.21881		-0.000416	0.201548	0	0.679779
2147	1	1	1	1	1	2008	5	0	5	20.9	8.1727	20.9	0.79958	0.20416	3.36	0.175156	0.23178	795	519000000	2.72036	1.54052		-0.009994	0	0	0.194488
2148	1	1	1	1	2	2008	2	0	2	27	3.92	27	5.52406	0.077752	5.26	0.090836	0.092786	385	380000000	2.02148	2.61772		-0.030932	0	-0.114161	0.07478
2149	1	2	2	2	1	2008	6	1	5	46.95	0.98	0	0.276358	0.547649	0	0.051795	0.082695	810	886000000	1.42206	1.1964		0.013517	0.068882	0	0.530962
2150	1	1	2	1	2	2008	15	0	15	41.9	0	0	2.93994	0.122098	0	0.094623	0.106785	775	476000000	1.28157	1.05485		0.007747	0	0	0.113889
2151	1	1	1	2	2	2008	6	2	4	57.26	0.5636	35.42	2.80778	0.222372	11.77	0.124711	0.160208	264	368000000	1.90037	1.6064		-0.007572	0	0	0.221569
2152	2	2	1	2	2	2008	18	0	18	50.23	20.2647	3.14	1.34938	0.355487	5.89	0.159554	0.249284	880	2080000000	2.48336	1.73168		-0.030541	0	0	0.352878
2153	1	1	1	2	2	2008	0	0	0	63	17.0223	35.42	3.29063	0.173576	9.47	0.192778	0.222323	723	782000000	2.94211	1.76658		-0.000213	0	0.062035	0.14864
2154	2	1	1	1	2	2008	0	0	0	48.75	9.2039	0	0.306112	0.480637	0	0.100263	0.185399	1917	1230000000	1.29516	1.30859		-0.00798	0	0	0.459888
2155	1	2	2	2	1	2008	0	0	0	44.04	9.0449	0.01	0.836907	0.320562	3.61	0.025312	0.03911	3420	2600000000	1.52862	1.91435		0.006862	0.011555	-0.380663	0.279416
2156	1	1	1	2	2	2008	0	0	0	43.21	0.3839	0	0.471292	0.468286	0	0.023753	0.044282	3532	1870000000	1.08076	1.57614		0.048289	0.088032	0	0.463598
2157	2	1	2	2	1	2008	0	0	0	45.41	0	2.82	0.479782	0.532845	0.11	0.052617	0.08721	1917	928000000	1.33431	0.348344		0.006944	0.032326	0	0.519365
2158	1	1	1	2	2	2008	10	0	10	36.82	0	0	3.76717	0.138695	4.45	0.098495	0.114096	328	615000000	1.41637	1.41861		-0.027757	0	0.011371	0.136733
2159	1	2	1	1	1	2008	0	0	0	14.64	0	0	0.365128	0.522542	6	0.018232	0.028563	846	772000000	1.13842	4.25225		0.152301	0.160606	0.016957	0.472129
2160	1	1	2	1	2	2008	3	0	3	39.6	0	6	0.456522	0.604793	0.41	0.003952	0.009579	750	1470000000	1.12029	1.03074		0.035693	0	0	0.587383
2161	2	1	1	1	2	2008	28	4	24	39.8	8.1796	35.42	2.34654	0.261252	10.64	0.103662	0.133377	459	576000000	2.35483	3.06513		-0.037828	0	0.039835	0.24671
2162	1	1	2	1	2	2008	125	2	123	52.01	0	0	0.283832	0.479426	2.73	0.020154	0.036388	1626	1670000000	1.17833	1.93666		-0.037828	0.099223	0	0.445656
2163	2	2	1	2	2	2008	0	0	0	28.46	0	1.34	0.335007	0.574729		0.030849	0.080331	2519	1430000000	1.10087	1.02673		0.005119	0.01046	0	0.551249
2164	2	1	1	1	2	2008	14	0	14	41.25	2.3407	7.5	0.209601	0.464292	4.65	0.09138	0.160252	1046	913000000	1.51777	1.73087			0.05479	0.07	0.427998
2165	1	1	2	1	2	2008	5	0	5	26.72	4.1428	1.35	1.08535	0.309679	3.25	0.112524	0.149664	606	643000000	1.63208	0.722784		0.011567	0	0	0.279502
2166	1	1	2	1	1	2008	5	0	5	29.81		29.81	0.579276	0.345887	5.39	0.007293	0.010523	366	355000000	1.5129	3.15251		0.009498	0	0.003696	0.305812
2167	2	2	1	1	2	2008	1	0	1	32.25	0	32.25	0.079045	0.504556	5.21	0.056206	0.106723	255	451000000	1.64675	2.36702		0.039108	0	0	0.47335
2168	2	1	1	1	2	2008	2	0	2	27.25		27.25	1.83558	0.175457	4.05	0.074148	0.093678	490	620000000	1.25919	2.56569		-0.022122	0	0	0.17099
2169	2	1	2	1	2	2008	3	2	1	36.26	3.2956	2.9	0.166284	0.519323	4.66	0.044909	0.087411	689	629000000	1.55671	1.68817		0.018211	0	0	0.494979
2170	2	1	2	1	2	2008	2	0	2	33.51	2.143	0	0.504405	0.353105		0.081178	0.119531	2565	860000000	1.31513	0.483489		0.007547	0	-0.377472	0.35027
2171	1	1	2	2	1	2008	0	0	0	63.1	0	0	1.82864	0.304125	2.77	-0.055698	-0.076259	2195	804000000	1.22746	0.348344		0.009918	0	0.412036	0.287966
2172	1	1	1	1	2	2008	0	0	0	48.56	0.36	0	0.129514	0.562704		-0.144078	-0.351208	2699	2420000000	1.0212	1.48079		0.025158	0.082625	0	0.532055
2173	2	1	1	1	2	2008	2	0	2	47.01		35.42	0.148419	0.41588	3.37	0.065311	0.105142	592	657000000	1.21023	1.90959		0.037086	0	0	0.40404
2174	1	1	1	2	2	2008	0	0	0	51.53	0	0	0.67777	0.413198		0.022468	0.042428	2148	366000000	1.32428	1.27386		0.05855	0	0	0.411397
2175	1	1	1	1	1	2008	3	0	3	22.84	0	22.84	0.476118	0.40352	1.96	0.022124	0.034361	1100	395000000	1.39943	2.58859		0.065542	0.010709	0	0.356134
2176	2	1	2	1	1	2008	0	0	0	31.41	0	0.02	0.6233	0.36963	2.38	0.044392	0.070741	1303	548000000	1.55184	1.32759		0.020596	0	0.011163	0.361406
2177	2	1	1	1	2	2008	2	0	2	63.95	4.3772	35.42	0.494794	0.416021	5.07	0.085078	0.145631	338	710000000	1.48403	2.06177		0.033657	0.06424	0.000246	0.415798
2178	1	1	1	1	2	2008	1	0	1	26.32	0.0111	26.32	1.06441	0.277707	4.7	0.033766	0.047091	168	385000000	1.4564	1.79536		0.009434	0	0.077755	0.277707
2179	1	2	1	2	1	2008	118	1	117	44.87	7.5922	0.05	0.799775	0.419796		0.064465	0.117344	4536	1820000000	1.41348	1.69161		0.012074	0	-0.786543	0.401463
2180	2	1	1	2	2	2008	0	0	0	41.14	0.57	35.42	3.60761	0.13883		0.073708	0.086319	400	374000000	1.34454	3.07968		-0.012027	0	0	0.137923
2181	2	2	1	1	2	2008	0	0	0	37.73	1.5211	0	1.89222	0.186628		0.000418	0.000755	1798	1600000000	1.26006	3.44291		0.00323	0.021924	0.045954	0.182806
2182	1	1	2	2	2	2008	2	0	2	30.39	8.7032	30.39	0.183212	0.522102	0.35	0.023334	0.047543	2218	1780000000	1.19876	0.778462		0.015422	0.056072	0.072353	0.509199
2183	2	1	1	2	2	2008	0	0	0	49.52	12.1515	0	0.151372	0.771329		0.029561	0.1241	1275	5120000000	1.17408	1.78312		0.100409	0	-0.786543	0.762887
2184	1	1	2	1	2	2008	0	0	0	23.59	0.0019	23.59	2.49415	0.181691	1.96	0.056533	0.081718	896	921000000	1.14112	0.849899		0.004508	0	0	0.181238
2185	1	1	1	2	1	2008	3	1	2	37.36	0	0	0.473039	0.281284		0.05985	0.081712	2510	1150000000	1.16085	1.55234		-0.012166	0.02169	0	0.269485
2186	1	2	1	1	2	2008	0	0	0	48.82	0.2944	0.4	0.764897	0.338601	0	0.072328	0.108581	4580	1090000000	1.85332	0.980117		0.02081	0	0.277033	0.308081
2187	2	2	1	1	2	2008	0	0	0	60	10.2762	0	0.413721	0.515929		0.079372	0.156403	1929	1850000000	1.34644	0.576674		0.002807	0	5.35349	0.497789
2188	2	1	1	1	2	2008	1	0	1	15.75	0	15.75	1.04831	0.313308		0.027844	0.04265	2688	471000000	1.29717	1.97635		0.006431	0	-0.033666	0.304842
2189	1	2	1	1	1	2008	10	0	10	40.88	0.0252	0	1.95647	0.286452	4.58	0.043957	0.061134	2731	656000000	1.32836	1.65479		0.001609	0.076263	0	0.280967
2190	1	2	2	2	1	2008	15	0	15	68.46	0.0135	0	4.13528	0.117307	3.97	0.070907	0.080094	478	581000000	1.23925	2.6952		0.024395	0	0.124881	0.114697
2191	2	1	1	2	2	2008	3	0	3	33.81	5.0801	0	0.721604	0.400952	2.98	0.089151	0.128662	3468	3760000000	1.23852	1.96857		0.000288	0	0.182213	0.355906
2192	2	1	1	2	2	2008	0	0	0	33.1843	1.2022	33.18	0.828089	0.419927		0.037117	0.068111	219	406000000	1.47508	1.16191		0.054004	0	0	0.419099
2193	1	1	2	1	2	2008	9	0	9	28.5	0	0.02	0.011232	0.489876		0.044135	0.078698	1616	1050000000	1.06632	2.15196		0.04246	0	0.017712	0.439186
2194	1	1	1	2	1	2008	11	1	10	29.8	12.5608	29.8	2.16132	0.169735		0.145711	0.17389	3948	2260000000	1.5794	1.60246		0.004579	0	0	0.162048
2195	1	1	1	2	2	2008	0	0	0	18.68	1.2938	3.83	5.52406	0.123875	5.25	0.100283	0.114377	668	291000000	1.85176	1.65252		-0.020469	0	0.20013	0.123226
2196	2	1	1	1	2	2008	0	0	0	24.86	0.0128	24.86	0.267865	0.471846	2.21	0.035746	0.065796	1280	476000000	1.21648	1.50958		0.035483	0	0.383352	0.456718
2197	2	1	1	1	2	2008	9	2	7	31.18	6.9234	31.18	1.21842	0.397493	3.83	0.102679	0.164957	913	642000000	1.52277	1.5481		0.000526	0	0	0.374881
2198	2	1	2	1	2	2008	3	0	3	27.04		0	5.52406	0.077752		0.058328	0.06062	282	235000000	1.59256	3.54569		-0.001521	0	0	0.07478
2199	2	1	1	1	2	2008	1	0	1	29.38	0.0156	29.38	0.536775	0.417879	4.13	0.053386	0.090432	771	402000000	1.30585	2.07949		0.008261	0.01887	0	0.409653
2200	1	1	1	1	1	2008	0	0	0	28.63	14.067	28.63	1.09375	0.274701	0	0.08978	0.116266	337	967000000	2.32845	2.82735		0.020581	0.046545	0	0.226571
2201	1	1	2	1	2	2008	26	1	25	50.34	0.0254	4.45	0.509768	0.529191	4.06	0.023749	0.049602	1823	759000000	1.20162	1.49886		0.05918	0.145236	0	0.521203
2202	2	1	1	2	1	2008	7	2	5	18.27	20.7945	2.11	0.597132	0.66885	0	0.092482	0.245677	1557	11200000000	1.82726	1.73601		0.005411	0.114325	10.1494	0.630923
2203	2	1	2	2	2	2008	12	0	12	41.86	0	0	0.435569	0.561152	0	0.053591	0.127246	3298	3320000000	1.05196	0.419792		-0.007743	0.007414	0	0.547363
2204	1	2	1	2	2	2008	0	0	0	59.81	7.9115	0	0.353322	0.559288	2.84	0.063963	0.138076	310	2020000000	1.28977	2.33492		0.011429	0.08274	0	0.536753
2205	2	2	2	1	1	2008	0	0	0	38.3	0.571	0	0.233823	0.525737	0	0.080802	0.164406	248	681000000	1.22226	1.71049		0.892548	0	0	0.495623
2206	2	1	2	1	2	2008	2	0	2	31.92	7.0375	31.92	1.84057	0.120625		0.097002	0.109947	938	952000000	1.20823	0.899489		0.000782	0	0	0.117737
2207	2	1	1	1	1	2008	0	0	0	8.41	3.4247	8.41	0.821093	0.383101	6.1	0.037606	0.060841	816	589000000	1.22023	2.20331		0.015343	0	0.186928	0.381898
2208	1	2	1	1	1	2008	0	0	0	60.17	0.62	0.18	0.602788	0.479606		0.056953	0.110537	72	1460000000	1.04888	3.43483		-0.000251	0.068379	0	0.479606
2209	2	1	1	1	2	2008	13	0	13	48.33	1.9767	35.42	0.276979	0.591338	3.51	0.044367	0.107563	717	758000000	1.19675	1.53632		0.003747	0.052805	0.120892	0.587527
2210	2	1	1	1	2	2008	0	0	0	63.53	1.1283	10.16	0.389058	0.622303		0.030576	0.081696	327	1150000000	1.15186	0.488112		0.010264	0.045877	-0.378276	0.622159
2211	1	1	2	1	2	2008	5	1	4	56.57	1.732	0	0.257426	0.278217	3.04	0.036027	0.046914	662	1300000000	1.10518	2.01752		0.025186	0	0	0.269355
2212	2	1	2	2	2	2008	7	0	7	69.11	0.9443	0	4.1097	0.102943		0.118772	0.122068	364	1260000000	1.17131	0.914559		0.004721	0	0	0.099859
2213	2	1	2	1	2	2008	4	1	3	26.24	0.0295	20.18	1.21296	0.258503	5.58	0.080986	0.108414	263	306000000	1.41112	1.99711		-0.008865	0	0	0.252988
2214	2	1	1	2	2	2008	4	0	4	31.57	10.4352	31.57	0.971358	0.360049	7.77	0.076193	0.117099	452	514000000	1.56043	2.38893		0.042767	0	-0.030288	0.349327
2215	2	1	2	1	2	2008	10	10	0	32.46	14.9583	32.46	1.25391	0.266692	3.99	0.129061	0.171766	3039	717000000	1.78657	0.672885		0.005605	0	0	0.253036
2216	1	1	1	2	1	2008	3	0	3	14.72	10.7625	14.72	0.756171	0.434561		0.052609	0.0922	1186	1480000000	1.29204	1.07175		0.011021	0	0.1	0.414937
2217	1	1	1	2	2	2008	51	10	41	21.84	0.1169	21.84	1.90765	0.256971		0.163695	0.221185	1953	930000000	1.32592	1.15562		0.00902	0.043003	-0.001498	0.240816
2218	2	1	2	1	2	2008	4	3	1	46.95	2.4017	3.14	1.0172	0.118242	3.35	0.095985	0.108047	848	761000000	1.81615	2.58157		0.027837	0	0	0.111634
2219	1	1	2	1	1	2008	0	0	0	65.95	4.8244	0	2.65658	0.133117	0	0.124019	0.142667	633	359000000	1.95578	1.25944		0.000158	0	0	0.130709
2220	1	1	1	1	2	2008	0	0	0	37.89	5.3995	24.39	0.487662	0.420466	2.34	0.074473	0.1285	1389	908000000	1.28286	1.42757		0.005578	0.30993	0	0.420443
2221	1	1	1	2	2	2008	0	0	0	36.64	0.002	0	0.527564	0.57678		0.027477	0.061151	153	1230000000	1.11333	0.742694		-0.014987	0.016291	0.025609	0.550556
2222	1	2	1	1	2	2008	7	0	7	35.53	0.0249	4.18	5.52406	0.077752	8.86	0.084577	0.090208	657	620000000	1.24915	4.46964		0.025193	0	0.080261	0.076657
2223	1	1	1	2	2	2008	11	0	11	44.85	10.4096	0	3.53928	0.104961	2.96	0.13798	0.152331	1291	449000000	2.15414	1.11979		0.014823	0	0.016475	0.097378
2224	2	1	2	1	2	2008	0	0	0	49.87	0.0498	35.42	0.823607	0.283816	3.26	0.043103	0.061768	1473	449000000	1.21318	0.812578		0.024202	0	-0.131567	0.272167
2225	1	1	2	1	1	2008	20	0	20	17.47	0.023	17.47	0.20528	0.396929	4.17	0.086687	0.141293	3449	1220000000	1.14489	1.16737		0.029854	0	0	0.38637
2226	1	1	2	2	1	2008	6	0	6	38.21	2.8264	35.42	5.52406	0.085125	1.01	0.098941	0.108719	336	324000000	1.34714	1.3303		0.003568	0	-0.111346	0.083343
2227	2	1	2	1	2	2008	0	0	0	62.6	1.6637	0	1.47476	0.080407	6.24	0.075337	0.081615	388	632000000	1.34137	3.75814		0.014996	0	0	0.076923
2228	1	1	2	1	2	2008	1	0	1	48.5	0.766	0	0.543194	0.452664	1.42	0.082859	0.129873	2474	692000000	1.21063	1.08613		0.018071	0	0	0.428662
2229	1	1	1	1	2	2008	8	1	7	26.63	0.0248	26.25	5.52406	0.077752	4.8	0.086029	0.091855	462	476000000	1.20623	3.06885		0.01202	0	0	0.07478
2230	1	1	1	2	1	2008	11	0	11	13.24	9.5838	3.37	5.52406	0.115723	14.54	0.117426	0.131736	746	597000000	1.83314	2.31691		0.014626	0	0.030726	0.111154
2231	1	1	1	1	2	2008	3	0	3	35.14	0.0408	33.64	3.13966	0.169566		0.043787	0.052668	325	457000000	1.21072	3.19922		0.04563	0	0	0.168623
2232	1	2	1	1	1	2008	0	0	0	50.76	6.1724	0	1.92314	0.207634	4.81	0.106867	0.130023	1241	618000000	1.47697	0.569094		0.016731	0	0	0.175335
2233	2	1	2	2	2	2008	0	0	0	22.5	0.6366	22.5	0.169388	0.536681	0.52	0.055859	0.108842	2461	3810000000	1.07284	1.708		0.050323	0.03941	-0.012286	0.511573
2234	1	1	1	1	2	2008	0	0	0	53.17	0.4268	35.42	0.7225	0.402832	0.94	0.050745	0.083749	1420	1020000000	1.16528	1.25824		0.0296	0.009787	0	0.387181
2235	1	1	1	1	2	2008	0	0	0	44.41	0.0445	20.2	1.63189	0.277991	3.31	0.057242	0.079778	729	599000000	1.21461	1.50005		0.01388	0	0	0.271591
2236	2	1	1	2	2	2008	25	1	24	46.09	5.2914	35.42	2.95454	0.166002	8.3	0.120304	0.143402	839	865000000	1.52896	1.3683		-0.00809	0	-0.786543	0.160239
2237	1	1	2	2	2	2008	3	2	1	50.52	0.4399	8.14	0.769521	0.412868	1.12	0.101587	0.17099	2435	1850000000	1.24259	0.868863		0.016233	0.032456	-0.000402	0.405888
2238	2	2	1	1	2	2008	4	1	3	61.42	11.0378	0	1.87786	0.299924	5.02	0.044181	0.063646	440	1710000000	1.30382	2.40166		0.040387	0.058592	-0.046458	0.29452
2239	1	1	1	2	2	2008	0	0	0	42.54	0.4469	0	2.06449	0.184863		0.084505	0.097941	2128	682000000	1.13952	0.814771		0.030328	0	0.001252	0.180414
2240	2	1	1	2	2	2008	0	0	0	36.02	1.0424	0	0.425907	0.453743	0.87	0.022826	0.038997	2305	3070000000	1.01752	4.09434		0.044474	0.240884	0	0.433426
2241	1	1	1	2	2	2008	50	0	50	33.75	13.168	0	0.893636	0.399887	4.65	0.095285	0.151075	3559	1430000000	1.34904	1.40937		0.042576	0.049057	0	0.387073
2242	1	1	2	2	2	2008	126	0	126	49.71	18.9918	0	1.88776	0.355879	2.05	0.174047	0.23619	3456	3680000000	1.64605	0.85028		-0.000741	0	0.025211	0.342505
2243	2	2	2	2	2	2008	23	0	23	54.03	8.9658	0	0.999124	0.321143	5.62	0.067718	0.098857	1262	699000000	1.23338	1.21877		0.022325	0	0	0.314844
2244	2	1	1	2	2	2008	0	0	0	53.31	3.7974	12.73	0.13587	0.759816		0.043217	0.209369	998	13900000000	1.039	5.99086		-0.00466	0.145904	0	0.752073
2245	1	1	1	2	2	2008	0	0	0	49.59	0.0695	0	0.602783	0.368915		0.033868	0.056915	200	637000000	1.22086	0.856622		0.019503	0	0.156582	0.356749
2246	1	2	2	1	1	2008	3	1	2	52.21	0.0954	0	4.45624	0.090372	2.79	0.043347	0.047673	1423	643000000	1.16515	1.18121		0.032555	0	0.054795	0.089588
2247	2	1	1	1	2	2008	63	0	63	38.4	0.6522	11.23	3.22869	0.197178	0	0.052609	0.063892	530	481000000	1.22016	2.22254		-0.002377	0	0	0.176586
2248	1	1	1	1	2	2008	0	0	0	26.32	1.6927	21.4	0.267607	0.365564	6.04	0.063762	0.100475	25	849000000	1.33396	2.01692		0.037375	0.047126	0	0.357946
2249	2	1	2	2	2	2008	41	2	39	37.38	0.0921	35.42	2.35613	0.216135	5.01	0.096415	0.121844	4738	1470000000	1.21136	0.940097		0.013635	0	14.9708	0.209653
2250	2	1	2	2	2	2008	2	0	2	46.12	1.3332	35.42	0.26963	0.437194	0	0.067979	0.117453	1190	1110000000	1.15741	1.01954		0.016528	0	0	0.423339
2251	1	1	1	2	1	2008	0	0	0	53.67	18.4819	0	0.755216	0.482789		0.061059	0.115846	14645	2670000000	1.41469	0.513895		-4e-05	0	0.995511	0.472513
2252	1	1	2	2	2	2008	0	0	0	37.5	10.3478	0	5.52406	0.092855		0.126543	0.139491	262	831000000	1.98667	2.68247		0.022314	0	-0.786543	0.091946
2253	1	1	1	1	1	2008	3	1	2	12.21	0.3905	0	4.75289	0.141051	0	0.067712	0.080431	356	435000000	1.50005	3.7197		0.01028	0	0	0.134307
2254	1	2	2	2	2	2008	7	1	6	38.65	7.803	0.01	2.26727	0.129788	4.53	0.09848	0.1178	906	1930000000	1.20037	1.36075		0.008467	0	0	0.127147
2255	1	1	1	1	2	2008	0	0	0	28.95	10.7961	28.95	0.326077	0.631956		0.063051	0.147233	2283	1400000000	1.23224	1.86427		0.019105	0.004276	0	0.604238
2256	2	1	2	1	2	2008	1	0	1	39.15	0.1702	0	4.90842	0.150216	3.79	0.080341	0.092634	391	451000000	1.27775	1.48136		0.014755	0	0	0.132707
2258	1	1	2	2	1	2008	21	2	19	27.26	6.5206	0.02	5.52406	0.077752	4.18	0.102917	0.106678	705	852000000	1.3115	2.10867		0.035265	0	0	0.07478
2259	1	1	2	1	1	2008	1	0	1	49.73	0.1976	5.29	0.371989	0.671318	1.38	0.016096	0.045027	1221	1420000000	1.08416	2.59708		0.084319	0.200334	0.340826	0.643169
2260	2	1	2	1	2	2008	33	0	33	39.94	0.1026	0	0.683404	0.521433	3.29	0.03116	0.0613	2100	696000000	1.14567	0.95681			0.003935	0	0.491684
2261	1	1	1	2	1	2008	1	0	1	22.87	11.1043	22.87	1.79831	0.120994	8.11	0.137128	0.14675	754	614000000	1.60973	2.33893			0	0.234685	0.118769
2262	1	1	2	2	2	2008	5	0	5	41.23	3.5622	0	0.349558	0.557933	2.54	0.054595	0.120763	1202	729000000	1.55917	0.76578			0.000315	0	0.528731
2263	2	1	2	1	2	2008	1	0	1	52.8	0.0486	0	0.215752	0.508656		0.029121	0.059922	900	1730000000	1.03605	1.48157			0.115586	0	0.4554
2264	1	1	1	1	2	2008	0	0	0	43.97	12.0072	1.12	0.792305	0.519326		0.061099	0.125988	7298	1060000000	1.33628	0.466516			0	0	0.518785
2265	1	2	1	1	1	2008	3	0	3	52.44	0.0249	0	0.758943	0.334909	3.52	0.040629	0.063034	2641	789000000	1.21453	1.83873			0	0.04753	0.334879
2266	2	1	1	2	2	2008	0	0	0	42.85	15.3796	35.42	0.750577	0.410921	4.17	0.087072	0.145613	781	1380000000	1.39229	1.83001			0	-0.007026	0.402185
2267	1	2	2	2	1	2008	0	0	0	62.19	9.3763	0	1.24187	0.298822		0.101585	0.14398	552	2910000000	1.27019	1.6629			0.07447	0.010628	0.294452
2268	1	2	1	2	1	2008	9	0	9	37.36	9.3104	1.14	3.98529	0.16882	13.29	0.087475	0.094868	672	455000000	1.5837	2.16118			0	0	0.16868
2269	1	1	1	1	2	2008	0	0	0	74.98	7.6773	0	0.971454	0.446558		0.128337	0.227037	1454	4580000000	1.36457	1.02309		0.010909	0.043697	0	0.434612
2270	1	1	2	1	2	2008	22	1	21	18.24	1.4069	18.24	1.7461	0.329417	0	0.079506	0.111789	889	709000000	1.38134	2.2675			0	0	0.288648
2271	1	1	2	2	2	2008	0	0	0	41.7	0.6368	35.42	0.444548	0.354661	0	0.068583	0.104392	1123	660000000	1.49754	0.927235			0	0	0.344619
2272	1	1	1	1	1	2008	3	0	3	38.16	0.0839	35.42	0.804489	0.381573	3.19	0.079707	0.122711	1362	631000000	1.46365	1.96466			0.055484	0.000403	0.350447
2273	2	1	1	2	2	2008	4	0	4	31.48	0.4491	5.25	5.52406	0.094194		0.112963	0.124554	691	422000000	1.61003	2.28405			0	0	0.093063
2274	1	1	2	1	2	2008	3	0	3	41.25	1.3619	0	0.15899	0.565751	0.23	0.063531	0.138624	2174	3190000000	1.14561	1.07527			0.112958	0.039303	0.541786
600000	1	2	1	2	2	2008	0	0	0	23.573	25.9796	0	0	0.968306		0.009558	0.300291	17695	1170000000000	1.02252			0		0.000933	0.968153
600004	2	2	1	2	2	2008	0	0	0	64.78	10.2588	0	0.20639	0.332192		0.05735	0.083122	3482	9020000000	1.20285			0.040543		-0.000236	0.331105
600006	1	2	2	2	1	2008	39	7	32	60.1	0.7879	0	0.444788	0.506152	2.76	0.037304	0.060283	8254	11100000000	1.00125			0.006578		0.407471	0.475886
600007	1	1	1	2	2	2008	0	0	0	74.98	2.5134	0	0.297889	0.670103		0.043668	0.083978	263	8130000000	1.07203			-0.006458		0.149693	0.480603
600008	1	2	1	2	2	2008	0	0	0	61.79	1.852	0	0.616657	0.590549		0.027456	0.055606	4932	12900000000	1.07273			0.151272		0.016565	0.441801
600009	1	2	1	2	2	2008	0	0	0	53.25	22.0574	0	0.1511	0.29468		0.052202	0.070344	6440	17300000000	1.30903			0.000415		0.156524	0.28791
600010	1	2	2	2	1	2008	1	0	1	61.2	2.3831	0	0.139623	0.673052		0.020965	0.064123	31308	43900000000	1.01893			0.014087		0.013697	0.673052
600011	1	2	2	2	2	2008	0	0	0	42.03	2.2215	0	0.107772	0.836188		-0.025599	-0.102113	28130	165000000000	1.06071			0.04367		0.018442	0.747412
600012	1	2	1	2	1	2008	0	0	0	31.27	1.5405	0	0.175694	1.68648		0.086198	0.138415	1376	8590000000	1.0459			0.041982		0.091871	0.392313
600015	1	2	1	2	2	2008	2	0	2	13.98	14.8471	0	0	0.962521		0.004197	0.111987	11109	732000000000	1.00534			0		0.031928	0.962521
600016	1	1	1	2	2	2008	4	2	2	8.41	12.425	0	0	0.948324		0.007486	0.146344	19853	1050000000000	1.01978			0		0.000204	0.948146
600017	1	2	1	2	2	2008	0	0	0	55.4	4.4178	0	0.167637	0.473749		0.049233	0.094895	2713	5700000000	1.12028			0.060721		0.21377	0.471011
600018	1	2	1	2	2	2008	0	0	0	44.23	0.6838	0	0.431065	0.434502		0.102055	0.154618	24875	59100000000	1.21595			0.020036		0.072062	0.391175
600019	1	2	2	2	2	2008	463	36	412	73.97	7.0563	0	0.087068	0.526565		0.033002	0.070242	43789	200000000000	0.917099			0.001975		0.115738	0.510863
600020	1	2	1	2	1	2008	0	0	0	45.03	0.6752	0	0.399902	0.732145		0.013481	0.047374	1889	19100000000	1.00349			0.270503		-0.012042	0.714147
600021	1	2	2	2	2	2008	0	0	0	42.84	0.3694	0	0.047604	0.768737		-0.068788	-0.339555	5883	27600000000	0.994204			0.073016		-0.034676	0.752438
600022	1	1	2	2	2	2008	8	0	8	68.69	7.2092	0	0.238934	0.737047		0.028227	0.107394	17945	27800000000	1.0062			0.00569		0	0.737047
600026	2	2	2	2	2	2008	0	0	0	46.36	5.3021	0	1.01344	0.280125		0.17963	0.251616	3961	29900000000	1.12827			0.010544		0.324699	0.279995
600027	1	2	2	2	1	2008	0	0	0	50.6	2.3157	0	0.067358	0.829543		-0.035965	-0.232174	17686	84600000000	1.02133			0.080039		-0.029148	0.817313
600028	1	2	1	2	2	2008	463	48	412	74.98	1.2456	0	0.028565	0.555847	0	0.034717	0.089945	88846	752000000000	1.05071			0.002304		0.03414	0.533462
600029	1	2	2	2	2	2008	0	0	0	50.3	0.9907	0	0.112624	0.894634		-0.057781	-0.689759	46209	83000000000	1.03163			-0.037828		0.214106	0.886173
600030	1	2	2	2	2	2008	0	0	0	23.69	16.2418	0.03	0	0.58386		0.058809	0.132285	11910	137000000000	1.4461			0		0.148898	0.579757
600031	2	2	1	2	2	2008	134	27	107	60.73	16.3332	0	0.642207	0.570003		0.105561	0.211069	16656	14000000000	2.04974			-0.026573		-0.316563	0.55719
600033	2	2	1	2	2	2008	0	0	0	42.58	4.2143	0	0.054005	0.465107		0.109402	0.198847	751	9430000000	1.08409			0.026603		-0.005251	0.462017
600035	1	1	1	2	1	2008	0	0	0	40.37	4.6629	0	0.437547	0.165255		0.101313	0.121315	804	2980000000	1.16186			0.03679		0	0.164927
600036	1	2	1	2	2	2008	5	5	0	17.78	18.2077	0	0	0.956532		0.013326	0.265069	36916	1170000000000	1.03105			0		-0.001618	0.949242
600037	1	2	1	1	1	2008	0	0	0	44.98	23.9987	0	1.81872	0.242995		0.058019	0.076483	2849	5670000000	1.55866			-0.027173		0.420564	0.241353
600038	2	1	1	2	2	2008	0	0	0	50.05	0.0073	0	0.073046	0.548376		0.034336	0.076028	3087	2870000000	1.30259			-0.008481		0.12661	0.548376
600039	1	2	1	2	2	2008	1	0	1	35.793	0	0	0.081619	0.771411		0.005712	0.016926	2940	5280000000	1.05878			0.033677		0.170921	0.769492
600048	1	2	1	2	1	2008	0	0	0	48.97	25.2504	0.39	0.280289	0.707818		0.056751	0.159017	5676	53600000000	1.15708			-0.009096		2.08918	0.707766
600050	1	2	2	2	1	2008	38	0	38	61.05	10.3343	0	0.07397	0.420232		0.097188	0.280746	88846	347000000000	0.861354			-0.003368		0	0.397769
600051	2	2	1	2	2	2008	0	0	0	33.26	0	0	0.323155	0.616638		0.045093	0.1016	679	3480000000	1.02498			0.00313		0.351025	0.603095
600052	1	2	1	2	2	2008	0	0	0	38.66	0.688	0	0.033517	0.839715		0.04082	0.247377	1086	9000000000	1.07124			0.061804		0.384249	0.833066
600053	2	1	1	1	2	2008	0	0	0	72.37	0	0	0.059723	0.686624		0.079733	0.254479	135	2430000000	1.05154			-0.002476		-0.786543	0.686624
600054	2	1	1	1	2	2008	0	0	0	41.95	12.2828	0	0.608774	0.321306		0.120963	0.16548	3596	1690000000	2.0647			0.001708		-0.01446	0.317536
600055	2	1	1	2	1	2008	0	0	0	51.51	0.37	0	0.475751	0.510671	0	0.02843	0.057287	981	1020000000	1.39659			0.02524		0.002232	0.508444
600056	1	2	1	1	1	2008	1	0	1	61.1	0.63	0	0.41309	0.532836		0.080343	0.153935	379	2440000000	1.20774			0.005221		0.268217	0.517385
600057	1	2	1	1	2	2008	1	0	1	43.09	0	0	0.013783	1.68648	0	-0.412568	0	1405	1590000000	1.67985			0.034919		0.11967	1.6639
600058	1	2	2	2	2	2008	0	0	0	63.5	5.2068	0	0.084197	0.783191		0.025044	0.108661	10102	37700000000	1.04823			-0.000606		0.236905	0.764584
600059	1	2	1	2	2	2008	10	0	10	40.55	4.1247	0	0.322905	0.315621		0.054712	0.078102	1864	1830000000	1.44211			0.021596		0.088983	0.297377
600060	1	2	1	2	2	2008	318	5	313	48.4	6.311	0	0.246579	0.487474		0.035729	0.076024	10860	5910000000	1.0073			0.010899		0.07238	0.479783
600061	2	2	1	2	2	2008	0	0	0	35.99	0	0	0.520497	0.363714		0.007449	0.010212	2259	816000000	1.84833			0.00048		0.238618	0.34183
600062	1	2	1	2	2	2008	2	0	2	49.05	19.4119	0	0.9043	0.270935	0	0.092868	0.123581	9977	4270000000	2.00681			0.003067		0.368029	0.262017
600063	1	2	1	2	2	2008	0	0	0	38.3991	0	0	0.307138	0.509065	0	0.021623	0.043187	2594	3050000000	1.06411			0.033952		0.047386	0.508309
600064	1	1	2	2	2	2008	0	0	0	34.46	3.8323	0	0.103096	0.668035	0	0.017639	0.054818	869	10800000000	0.976028			0.077757		0.045703	0.666882
600066	1	2	2	2	1	2008	36	0	36	32.17	30.8339	0.08	0.476687	0.671264		0.111875	0.31626	3907	4680000000	1.45994			0.003856		0.723516	0.636895
600067	1	2	1	2	2	2008	5	1	4	26.08	13.5709	0	0.147137	0.79259		0.030073	0.120143	288	7380000000	1.06626			0.018203		0.102931	0.768552
600068	1	1	2	2	1	2008	43	1	42	43.54	7.5574	0	0.221307	0.982942	0	0.026696	0.177901	33125	31700000000	1.13752			0.037564		0.045746	0.82709
600069	1	1	1	1	2	2008	0	0	0	25.63	3.9418	0	0.243346	0.625289	0	0.00867	0.025359	4341	3650000000	1.00421			0.021999		-0.085075	0.602643
600070	1	2	2	2	1	2008	0	0	0	25.64	0	0.02	0.324311	0.570475		0.001371	0.014576	2905	1280000000	0.900474			0.041374		0.040355	0.522982
600071	1	2	1	1	1	2008	0	0	0	39.46	3.19	0.01	0.675913	0.334171		0.042805	0.049767	6131	1090000000	1.00345			0.020317		0.048477	0.329843
600072	2	2	1	1	2	2008	2	0	2	40.01	0.1401	0	0.579525	0.437426	0	0.04043	0.073701	860	2280000000	1.61725			-0.012205		0.454093	0.430454
600073	2	2	1	1	1	2008	14	0	14	50.74	0	0.01	0.191043	0.591808		0.001724	0.005883	2847	2160000000	1.17517			0.053077		0.185201	0.578793
600074	1	1	2	2	2	2008	0	0	0	21.66	0	0	0.187499	0.905091		0.001027	0.026436	1627	3600000000	1.13241			0.108361		2.88606	0.692669
600075	1	2	1	2	2	2008	0	0	0	43.27	2.7	0	0.220107	0.639397		0.012436	0.035948	4695	5360000000	1.01452			0.041459		0.030439	0.609848
600076	1	1	1	1	2	2008	0	0	0	17.62	0	0	0.035873	0.893577		-0.13871	-0.549656	722	279000000	3.46704			0.892548		-0.104643	0.717141
600077	2	2	2	2	1	2008	0	0	0	17.44	0	0	0.319386	0.715556		-0.043762	-0.06859	26	559000000	1.16918			0.000148		0	0.325315
600078	1	1	1	1	2	2008	0	0	0	26.22	2.4525	0	0.188879	0.72124		0.033842	0.078366	2555	5160000000	1.29661			0.054452		0	0.691106
600079	1	1	1	1	2	2008	0	0	0	16.4078	7.6191	0	0.102643	0.530309		0.039885	0.077721	3078	2550000000	1.12769			0.059209		0.071097	0.514493
600080	1	1	1	1	2	2008	0	0	0	30.46	0	0.01	0.071202	0.500474	0	-0.038763	-0.07668	443	1370000000	1.00436			0.170881		0	0.492238
600081	1	1	2	2	1	2008	3	1	2	65	0	0	0.055306	0.645418	0	-0.053157	-0.213587	3327	1140000000	1.22394			0.023874		0.114791	0.643028
600082	1	1	2	1	1	2008	0	0	0	23.74	1.0857	0	0.86128	0.522162		0.040572	0.085714	64	3360000000	1.00413			0.008609		0.128859	0.521704
600083	1	1	2	1	2	2008	0	0	0	15.33	0	0	0.773565	0.584941		0.017868	0.03681	25	153000000	9.40298			0.009122		14.9708	0.514588
600084	1	2	1	1	2	2008	0	0	0	37.35	0	0	0.043947	1.37934		-0.12922	0	3532	2430000000	1.55457			0.892548		0.259852	1.28142
600085	1	1	1	1	1	2008	10	0	10	55.24	16.1918	0	1.40166	0.195932		0.077062	0.090707	2887	4550000000	1.60073			0.005847		0.033704	0.191664
600086	2	2	1	1	1	2008	0	0	0	47.25	0	0	0.018549	0.625292		0.008299	0.015688	247	1230000000	1.45857			0.029865		0	0.625258
600088	1	2	2	2	2	2008	0	0	0	54.37	9.14	0	0.881184	0.515985		0.033331	0.06425	627	1790000000	1.32815			-0.006938		0	0.515985
600089	1	1	1	1	1	2008	7	0	7	12.14	30.8339	0.01	0.527933	0.63773		0.071199	0.18461	8856	15200000000	2.19272			0.017553		0.167782	0.608945
600090	1	2	1	1	2	2008	0	0	0	41.3578	0	0	0.085475	0.569867		0.117265	0.246253	2632	1110000000	1.41672			0.018432		0.071265	0.537298
600091	2	1	2	2	1	2008	0	0	0	15	0	0	0.687235	0.373109		-0.076026	-0.120683	3168	2620000000	0.861354			0.024339		0.042413	0.370444
600093	2	1	1	1	1	2008	0	0	0	38.84	0	0	0.155621	0.786351		-0.059127	-0.18945	29	905000000	1.94758			0.040633		-0.011301	0.63355
600094	1	2	1	1	1	2008	0	0	0	24.61	0	0	0.612474	1		0.210659	0	25	153000000				0.313463		0	1
600095	1	1	1	2	1	2008	0	0	0	30.59	0	0	0.18976	0.418801	0	0.007667	0.015061	1277	1270000000	1.17043			0.039466		0.075915	0.405773
600096	1	1	1	2	2	2008	0	0	0	60.81	6.3067	0	0.37082	0.701149	0	0.046644	0.17888	8185	17700000000	1.08945			0.027044		0.089931	0.692379
600097	1	1	1	2	1	2008	0	0	0	43.02	1.8257	0	0.127829	0.444329		0.194412	0.349869	358	808000000	2.09608			0.098657		0	0.444329
600098	1	1	2	2	1	2008	0	0	0	67.047	3.0521	0.03	1.00254	0.297442		0.041875	0.043882	1615	14000000000	0.988565			0.008899		0.001169	0.292835
600099	2	2	1	1	2	2008	3	0	3	45.06	0	0.01	5.52406	0.077752		0.008241	0.00881	583	510000000	1.31947			-0.020069		0.454746	0.07478
600100	2	2	2	2	2	2008	30	14	16	30.34	21.6749	0	0.366753	0.560943	0	0.02197	0.035683	2395	18100000000	1.05213			0.016512		0.080795	0.533201
600101	1	2	1	1	2	2008	0	0	0	20.07	2.61	0	0.12567	0.513765		0.046529	0.091937	1989	1950000000	1.16745			0.046419		0.077088	0.490783
600103	1	2	1	2	2	2008	0	0	0	8.41	0.0276	0	0.359496	0.311491	0	0.006513	0.003306	2439	2720000000	1.14925			0.023001		0.04335	0.308837
600104	1	2	2	1	1	2008	55	6	49	74.98	2.9079	0	0.376775	0.658185	2.76	-0.007881	0.018943	4173	108000000000	0.984128			0.008907		0.181675	0.642704
600105	1	2	2	1	2	2008	32	0	32	36.8	0	0.05	0.077137	0.750653		0.013958	0.025416	895	4040000000	0.96785			0.059949		0.005093	0.719081
600106	1	2	2	2	2	2008	0	0	0	44.94	0	0	0.220898	0.725208		0.019589	0.063349	222	4350000000	1.16713			0.414527		0.038161	0.690779
600107	1	1	1	1	2	2008	0	0	0	16.86	0	0	0.51048	0.608546		0.012727	0.028516	3485	1240000000	2.53817			0.022496		-0.069412	0.563616
600108	1	1	1	1	1	2008	0	0	0	14.65	1.4453	0	0.084216	0.56018		0.014846	0.039813	5407	3230000000	1.62624			0.034668		0.012209	0.382309
600109	1	2	1	1	1	2008	0	0	0	27.35	0.3056	0	0	0.701743		0.10507	0.349208	1474	7200000000	1.20926			0		0.538053	0.698605
600110	1	2	1	2	1	2008	0	0	0	13.37	1.5938	0	0.721458	0.437095		0.029411	0.029233	1349	2580000000	1.49046			0.036845		0.173621	0.426416
600111	1	1	1	2	1	2008	0	0	0	38.92	2.7676	0.03	0.357738	0.639032	0	0.03966	0.103264	3590	5770000000	1.30578			0.013975		-0.010779	0.616549
600112	1	1	2	2	1	2008	2	0	2	22.45	1.06	0	0.169656	0.45925	0	0.076767	0.133702	1000	863000000	2.22293			0.006812		0.007376	0.414343
600113	1	2	2	2	1	2008	0	0	0	53.2	0	0	0.461712	0.324221		0.034563	0.047931	90	621000000	1.19023			0.000325		0.117318	0.318973
600114	2	1	1	1	1	2008	3	0	3	33.34	0.0767	0	0.039235	0.512637	4	0.011468	0.020052	2847	1350000000	1.06575			0.054556		0	0.498733
600115	2	2	1	1	2	2008	0	0	0	59.67	0.2361	0	0.063817	1.17578		-0.191926	0	44153	73200000000	1.03465			-0.037828		0.070656	1.1512
600116	2	1	2	1	2	2008	0	0	0	17.65	0	0	0.352426	0.685118		0.034624	0.096857	2147	1600000000	1.20367			0.061035		-0.023325	0.672192
600117	1	2	1	2	2	2008	0	0	0	49.87	4.299	0	0.071777	0.729948		0.034659	0.006909	8044	10300000000	1.00344			0.049257		0	0.707357
600118	1	2	2	2	1	2008	0	0	0	51.32	22.742	0	1.17832	0.494936		0.063117	0.120407	1686	2860000000	1.62956			-0.005605		-0.786543	0.47026
600119	1	2	2	1	1	2008	0	0	0	46.11	0	0	0.291941	0.582874		-0.007182	0.003198	868	1030000000	1.31626			0.035924		0.260098	0.559736
600120	1	2	1	2	2	2008	0	0	0	46.44	0	0	0.257325	0.565238		0.046335	0.074964	519	3120000000	1.09214			0.008278		0.266596	0.561533
600121	1	2	1	1	2	2008	0	0	0	52.62	0.0795	0	0.387771	0.644791		0.03978	0.113415	12171	4680000000	1.09225			0.004878		-0.004284	0.623236
600122	2	2	1	2	2	2008	2	0	2	19.86	12.5331	0	0.413112	0.577369	0	0.040487	0.107137	8640	4790000000	1.1293			0.011278		0.130945	0.574929
600123	1	2	1	2	1	2008	10	2	8	45.11	16.6561	0.01	0.277742	0.586793		0.148297	0.318335	15961	9280000000	1.13617			0.01273		0.581003	0.479976
600125	1	1	1	1	2	2008	0	0	0	15.9	5.8084	0	3.01406	0.077752		0.111481	0.120196	1902	2650000000	1.8351			0.019523		0.058618	0.07478
600126	1	2	2	1	1	2008	0	0	0	65.07	0.68	0	0.13711	0.59801		0.006497	0.010897	6389	8810000000	0.974189			0.010048		-0.13675	0.574885
600127	1	2	1	2	2	2008	5	0	5	22.33	0.0839	0	0.117043	0.644226		-0.137254	-0.356489	2659	1480000000	2.04627			0.01878		-0.45432	0.608615
600128	2	2	2	2	2	2008	0	0	0	28.08	0	0.01	0.675564	0.524898		0.01551	0.029963	325	2640000000	1.31885			0.002949		0.10762	0.522769
600129	1	2	2	2	1	2008	0	0	0	44.02	0.0305	0	0.1527	1.0416		0.009858	0.020045	6537	5970000000	1.01402			0.027127		0.015896	0.729145
600130	1	2	1	1	2	2008	0	0	0	21.71	0.0275	0	0.839729	0.484588	0	-0.164404	-0.294135	1861	1050000000	1.71056			0.01272		1.9559	0.457299
600131	1	2	2	2	1	2008	0	0	0	23.91	0	0	0.15832	0.698065		-0.165722	-0.547368	932	1830000000	1.4041			0.071392		-0.089792	0.691549
600132	2	1	1	1	2	2008	0	0	0	32.25	5.7552	0	0.148707	0.710469		0.053112	0.153035	2716	3130000000	2.00175			0.023711		0.156561	0.639199
600133	1	2	2	2	1	2008	0	0	0	29	0	0	0.537605	0.660866		0.008538	0.027621	278	2450000000	1.02544			0.024557		0.008138	0.656772
600135	1	1	1	2	1	2008	7	2	5	35.61	5.44	0	2.33582	0.094057		0.002584	0.001547	1536	1080000000	1.08			0.008153		0.936071	0.088958
600136	1	1	2	1	1	2008	0	0	0	19.39	0	0	0.277605	0.654378		0.111218	0.331691	55	199000000	2.08047			0.031722		0	0.654378
600137	1	2	2	1	2	2008	0	0	0	58.31	0	0	0.976026	0.396982		0.142315	0.235987	454	183000000	2.16276			-0.002378		0	0.396939
600138	1	1	1	1	1	2008	0	0	0	16.56	16.2065	0	0.19849	0.511643	0	0.049934	0.066424	5044	4630000000	1.10634			0.006184		0.003151	0.446134
600139	1	1	1	1	1	2008	1	0	1	50.5	0	0	0.38122	0.544638		0.210659	0.413216	324	234000000	2.40882			0.058785		0	0.47337
600141	1	2	1	2	2	2008	13	1	12	20.75	9.3797	0	0.102051	0.659167		0.10212	0.261785	3568	3030000000	1.32646			0.067434		0.347263	0.611248
600143	1	1	1	1	1	2008	111	2	109	20.2	6.9216	20.2	0.370664	0.536207		0.033122	0.079998	2580	6170000000	1.26372			0.018216		-0.786543	0.517471
600145	1	2	2	2	1	2008	0	0	0	19.38	0	0	0.012258	0.671245		-0.379731	-1.07652	1436	714000000	1.59054			0.043842		0.369585	0.624857
600146	2	1	2	2	2	2008	0	0	0	60.4	0	0	0.450258	0.270253		0.007076	0.006935	142	426000000	1.32672			0.030243		0.082437	0.20099
600148	1	1	1	1	1	2008	2	0	2	37.01	0	0	0.152307	0.511742		0.022127	0.038223	1155	623000000	1.22778			0.010646		0	0.502016
600149	1	1	1	1	1	2008	0	0	0	14.48	0	0	0.11935	0.077752		-0.018239	-0.01836	25	637000000	1.66601			4.9e-05		0.083911	0.07478
600150	1	2	2	1	1	2008	0	0	0	61.06	3.817	0	0.480451	0.734677	0	0.094615	0.34541	9135	45000000000	1.0607			-0.037828		0.07639	0.71103
600151	1	2	2	1	2	2008	4	0	4	50.42	0.5382	0	0.493987	0.397659		0.01491	0.023465	1385	2460000000	1.33611			0.021762		0.088933	0.38662
600152	1	2	1	2	2	2008	0	0	0	24.28	0	0	0.166968	0.637348		-0.001347	0.00535	7846	2620000000	0.960652			0.010508		0.103489	0.615073
600153	1	2	1	2	2	2008	0	0	0	46.1	19.96	0.01	0.139017	0.688765		0.043659	0.121615	5497	15800000000	1.10106			0.005071		0.137114	0.659079
600155	2	1	2	1	2	2008	0	0	0	29.85	0	0	0.018789	1.68648		-0.412568	0	3962	976000000	2.69379			0.038923		14.9708	3.40119
600156	1	2	1	2	2	2008	0	0	0	44.41	0	0	0.104329	0.401053		0.009521	0.017175	3441	943000000	1.28256			0.024731		0.258383	0.326972
600157	1	1	1	2	2	2008	0	0	0	47.62	0	0	0.272293	0.704793		0.003256	0.007605	204	1050000000	1.26393			0.019595		0.018469	0.662003
600158	1	2	2	1	1	2008	0	0	0	22.0733	23.3945	0	0.312658	0.504639		0.105238	0.17416	793	2880000000	1.6121			-0.037828		1.34372	0.49919
600159	1	1	2	2	2	2008	0	0	0	35.98	2.89	0.01	0.054827	0.627469		0.000799	0.001929	255	3180000000	1.08697			0.05328		0	0.613018
600160	1	2	1	2	2	2008	0	0	0	56.91	0	0	0.074086	0.538656	0	0.018636	0.044853	5281	4250000000	1.01519			0.023976		-0.004809	0.51918
600161	1	2	1	1	1	2008	0	0	0	56.27	13.9723	0	0.582808	0.372329		0.163233	0.200851	1599	1200000000	3.57952			0.015729		-0.010837	0.367252
600162	2	2	2	2	2	2008	0	0	0	52.89	0.9114	0	0.528422	0.718974		0.065716	0.193287	2002	5380000000	1.09138			0.003353		0.015958	0.714215
600163	1	2	2	2	2	2008	0	0	0	44.69	0	0	0.776048	0.418527		0.001024	0.001642	2384	3630000000	0.978518			0.034294		0.370165	0.391805
600165	1	1	1	1	2	2008	0	0	0	20.98	0	0	0.05894	0.693934		0.00386	0.011598	4125	1470000000	1.13251			0.029017		-0.006636	0.661739
600166	1	2	2	2	2	2008	9	0	9	37.736	2.9909	0	0.0658	0.737527	1.35	0.035139	0.114998	21582	9830000000	1.08495			0.004038		-0.020639	0.693857
600167	1	1	2	1	1	2008	0	0	0	46.97	0	0	0.443853	0.545498		0.014855	0.031717	217	1000000000	1.26974			-0.002841		0	0.528636
600168	1	2	2	2	2	2008	0	0	0	61.85	0	0	1.20426	0.486357		0.018	0.038873	393	3180000000	1.01624			-0.006405		0	0.486357
600169	1	1	2	2	2	2008	30	1	29	30.9	30.8339	0	0.224171	0.726342		0.049054	0.179253	7327	9220000000	1.1776			0		-0.003362	0.726342
600170	1	2	1	1	1	2008	15	2	13	56.41	4.3068	0	0.536936	0.879872		0.015165	0.07996	9210	19000000000	1.05282			-4.3e-05			0.779469
600171	1	2	1	1	1	2008	15	3	12	27.81	0.1388	0	3.42821	0.127096	0	0.003239	0.003809	692	2010000000	1.09975			0.006578			0.125761
600172	1	2	2	2	2	2008	0	0	0	30.86	0.24	0.01	0.204653	0.469651		0.021296	0.037238	3642	1980000000	1.00139			0.084546			0.463068
600173	1	2	1	2	2	2008	0	0	0	62.85	0	0	0.156855	0.738787		0.05675	0.203006	277	2110000000	1.10608			-0.000133			0.651817
600175	1	1	1	1	1	2008	0	0	0	43.92	0	0	0.025881	0.737447		0.023192	0.095472	554	2610000000	1.07637			0.021408			0.733691
600176	1	1	1	1	1	2008	0	0	0	36.15	11.5798	0	0.254062	0.746642		0.045072	0.163773	9138	12800000000	1.12656			0.048371			0.737122
600177	1	1	1	1	2	2008	0	0	0	44.68	4.7529	0.05	0.222115	0.695951		0.056637	0.175693	49040	31600000000	1.10749			0.024007			0.686786
600178	1	2	2	2	2	2008	11	3	8	58.77	0	0	0.258734	0.435669		0.047336	0.083881	3879	3380000000	1.01013			0.025619			0.435669
600179	2	1	1	2	2	2008	0	0	0	49.94	0	0	0.021501	0.566923		-0.027475	-0.061126	2882	1970000000	1.13122			0.017084			0.566923
600180	1	2	2	1	1	2008	0	0	0	42.5666	0	0	0.547106	0.48546	0	0.057192	0.138097	504	641000000				0.892548			0.48546
600182	1	2	1	2	1	2008	45	0	45	44.43	3.68	0	0.076537	0.72358		0.001486	0.006015	3114	2910000000	1.04176			0.042693			0.71647
600183	1	1	1	1	2	2008	27	4	23	22.18	1.5579	0	0.162181	0.487395		0.024517	0.063179	2488	4210000000	1.40292			0.018872			0.469734
600184	1	1	2	1	1	2008	15	1	14	30	0	0	0.458508	0.563849		0.007596	0.021958	818	1140000000	1.16664			0.020598			0.55744
600185	2	2	1	2	2	2008	0	0	0	17.77	0	0	0.06463	0.899166	0	-0.412568	-1.34071	811	776000000	2.00375			0.026011			0.88804
600186	1	2	1	1	1	2008	2	0	2	11.81	0.0162	0	0.010494	0.640899		0.003561	0.007747	7590	3480000000	1.15867			0.027797			0.537612
600187	1	2	1	2	1	2008	0	0	0	70.21	0	0	0.079286	0.620958		0.079828	0.176292	574	501000000				0.035974			0.545673
600188	1	2	1	1	1	2008	14	4	10	52.86	1.0564	0	1.53126	0.186405		0.20181	0.24589	47389	32100000000	1.03215			0.009971			0.17746
600189	1	1	1	1	1	2008	0	0	0	47	3.8411	0	0.257858	0.375313		0.021534	0.030825	6325	2200000000	1.16278			0.032801			0.367022
600190	1	2	2	2	2	2008	0	0	0	24.33	0	0.02	0.136229	0.655146		0.03889	0.105238	1168	4310000000	1.38278			0.156041			0.634834
600191	1	1	1	2	1	2008	0	0	0	31.49	0	0	0.611486	0.280466		-0.061904	-0.085504	2011	2360000000	0.998796			0.123142			0.277596
600192	1	2	1	1	2	2008	0	0	0	49.17	0	0	0.346182	0.620686		0.002108	-0.000854	4740	2690000000	1.05403			0.018027			0.591827
600193	1	2	1	1	1	2008	0	0	0	14.7	0	0	0.078459	0.245329		0.085542	0.119668	107	615000000	1.92566			0			0.240962
600195	1	2	1	1	1	2008	3	0	3	58.46	25.6034	0.01	0.310893	0.391993		0.096709	0.146959	1860	1930000000	1.81258			0.009368			0.364692
600196	1	1	1	1	2	2008	36	0	36	49.03	20.3171	0.01	0.756083	0.424321	0	0.100934	0.172332	8580	7540000000	1.5873			0.035272			0.410272
600197	1	2	2	2	2	2008	0	0	0	50.73	2.96	0	1.10355	0.261209		0.091116	0.129016	1516	1350000000	1.45096			-0.003636			0.260359
600198	1	1	2	2	2	2008	0	0	0	30.34	0	0	0.209004	0.938272	0	0.026489	0.110962	3016	3640000000	1.40692			0.064226			0.846615
600199	2	2	1	2	1	2008	2	0	2	34.19	0	0	0.372755	0.366664	0	0.030582	0.042006	2182	794000000	1.3885			0.020231			0.268327
600200	1	2	1	2	2	2008	0	0	0	21.29	0	0.02	0.262748	0.583326		0.005931	0.008456	2559	2030000000	1.26874			0.022749			0.569392
600201	1	2	1	2	1	2008	0	0	0	11.97	29.4978	0.02	0.633026	0.440283	0	0.063251	0.10115	1170	1240000000	1.59792			0.006509			0.417738
600202	1	1	1	1	2	2008	4	0	4	41.73	26.1107	0	0.23469	0.65384		0.113152	0.304793	784	2450000000	1.5988			0.011208			0.628759
600203	1	1	2	2	1	2008	0	0	0	49.2	0	0	0.078915	0.884327		0.004738	0.045416	1076	1470000000	1.22096			0.035846			0.828197
600206	1	2	2	1	1	2008	25	0	25	39.68	0.74	0	0.243019	0.290977		0.064733	0.09116	647	1130000000	1.35915			0.048048			0.289894
600207	1	2	1	1	2	2008	6	0	6	39.12	0	0	0.236891	0.40504		0.021351	0.040354	3848	2590000000	0.926458			0.020945			0.400929
600208	1	2	2	2	2	2008	0	0	0	74.98	1.4471	0	0.167519	0.646258		0.062513	0.187252	946	13800000000	1.10128			0.066126			0.632756
600209	1	2	2	1	1	2008	0	0	0	32.07	0	0	0.040636	0.485782		-0.034331	-0.05845	555	1460000000	1.10521			0.093527			0.418083
600210	2	1	1	2	2	2008	5	0	5	22.99	1.7202	0.35	0.202799	0.630359	0	0.029609	0.069173	7414	7960000000	1.13118			0.038106			0.615378
600211	1	1	1	1	2	2008	4	0	4	22.69	0	0	0.194204	0.710669	0	0.007061	0.023527	1062	830000000	1.30989			0.009811			0.663534
600212	1	1	2	1	2	2008	0	0	0	18.39	0	0	0.027047	0.357463		0.014578	0.02233	4096	1530000000	1.05576			0.033748			0.347154
600213	1	1	2	2	1	2008	1	0	1	58.44	0	0	0.264835	0.664474		0.005419	0.015765	1694	891000000	1.22153			0.008092			0.656284
600215	1	1	1	1	2	2008	0	0	0	21.88	0	0	0.134279	0.31133		0.000653	0.000915	694	3230000000	0.861354			0.17062			0.291038
600216	1	2	2	1	2	2008	0	0	0	25.585	11.0887	0.01	0.41661	0.450599		0.210659	0.413216	4094	3260000000	1.90766			0.044971			0.444797
600217	1	1	1	1	1	2008	0	0	0	25.71	0	0	0.012931	1.09871		-0.203408	-1.34071	3827	1710000000	1.54659			0.108951			0.941694
600218	2	1	2	2	2	2008	7	0	7	44.39	0	0	0.31198	0.355718		0.006825	0.014758	2402	1450000000	0.994962			-0.002371			0.346171
600219	1	2	1	2	1	2008	23	1	22	62.33	3.8359	0	0.989926	0.325369		0.06275	0.074762	9795	13900000000	0.966608			0.012608			0.323948
600220	1	2	1	1	1	2008	43	0	43	35.49	1.0616	0	0.327707	0.526822		0.026797	0.053436	5808	6590000000	1.34592			0.0505			0.511357
600221	1	1	2	2	2	2008	0	0	0	48.62	0.2134	0	0.282695	0.866251		-0.03288	-0.231873	10027	48300000000	1.03197			0.011777			0.861999
600222	1	1	2	1	2	2008	7	0	7	47.52	0	0	0.096376	0.41947	0	0.02573	0.042761	971	936000000	1.30941			0.042283			0.407336
600223	1	2	1	2	2	2008	0	0	0	29.84	0	0	0.267091	0.904619		-0.065293	-0.777667	776	4810000000	1.17974			0.398846			0.904619
600225	1	2	2	1	1	2008	0	0	0	20	0	0	0.00852	1.54063		0.130539	0	189	491000000				0.863365			1.48058
600226	1	2	1	2	2	2008	7	0	7	39.28	1.4709	0.06	0.345931	0.450039		0.089452	0.115793	2048	2110000000	1.18923			0.020332			0.433315
600227	1	2	1	1	2	2008	1	0	1	44.41	0	0	0.449808	0.5714		0.035918	0.110236	1429	4690000000	1.00226			-0.001916			0.569528
600228	2	2	1	1	2	2008	0	0	0	45.44	0	0	0.189203	0.570134		0.020764	0.025555	1474	999000000	1.17901			0.022926			0.530861
600229	2	2	2	1	1	2008	6	2	4	38.94	0	0	0.170176	0.657774		0.012553	0.030256	3478	2550000000	1.08932			0.04013			0.571934
600230	2	2	1	1	1	2008	0	0	0	57.42	1.16	0	0.474686	0.547044		0.069177	0.152154	1902	3040000000	1.09328			0.016111			0.531601
600231	1	2	1	1	2	2008	0	0	0	53.67	13.7701	0.04	0.262511	0.572255		0.056294	0.124979	5542	6330000000	1.05203			0.000758			0.549576
600232	1	2	2	1	2	2008	2	0	2	54.59	1.51	0	0.223243	0.535204		-0.018616	-0.036606	5862	2250000000	0.963333			0.056103			0.51793
600233	1	2	2	2	2	2008	0	0	0	40.32	0.61	0.16	1.87241	0.164313		0.081314	0.084896	6792	921000000	0.935052			0.018239			0.163681
600234	2	1	2	1	2	2008	0	0	0	18.82	0	0	0.022141	1.68648		-0.325977	0	997	153000000	6.38012			0.193659			4.85681
600235	1	1	1	2	2	2008	5	0	5	53.224	0	0	0.113837	0.552494	0	0.003751	0.013689	1613	2060000000	0.982367			0.05638			0.551413
600236	1	1	1	1	1	2008	0	0	0	45.53	11.9809	0	0.544804	0.6825		0.006845	0.007751	2520	15000000000	1.1321			0.182175			0.676581
600237	2	2	2	1	2	2008	0	0	0	27.2	0	0	0.160175	0.506603		0.00634	0.013243	1600	1620000000	1.21659			0.091078			0.488169
600238	1	2	2	2	1	2008	0	0	0	13.71	4.6507	0	0.175179	0.631873		-0.223122	-0.539656	534	1030000000	1.35122			0.040083			0.592261
600239	1	1	1	1	1	2008	0	0	0	45.1	4.3072	0	0.455372	0.427783		0.039058	0.075035	199	1490000000	2.44512			0			0.427602
600240	1	2	1	1	2	2008	0	0	0	23.25	4.9206	0	1.29587	0.431994		0.026682	0.048804	106	3550000000	0.999255			0.054854			0.429764
600241	1	2	1	1	1	2008	0	0	0	56.65	0	0	0.085295	0.640421		-0.005012	-0.006422	127	1490000000	1.02655			0.014263			0.640419
600242	1	1	1	1	1	2008	0	0	0	8.41	0	0	0.045419	1.12201		0.210659	0	25	153000000				0.566446			1.12201
600243	1	1	1	1	2	2008	0	0	0	26.76	1.07	0	0.244928	0.628574	0	0.022806	0.057625	3908	1270000000	1.21275			0.020385			0.603417
600246	2	1	1	1	2	2008	0	0	0	51.1558	8.2775	0.07	0.339172	0.549671		0.112549	0.182772	118	7390000000	1.06713			-0.002187			0.54962
600247	1	2	1	1	1	2008	0	0	0	8.99	0	0	0.096177	0.264852		0.026582	0.033484	180	681000000	1.63245			0.149737			0.264852
600248	1	1	1	2	2	2008	0	0	0	59.72	0	0	0.450574	0.762111		0.025002	0.101476	3453	1790000000	1.12727			0.892548			0.746798
600249	1	1	1	1	1	2008	6	0	6	18.52	0.0953	0	1.5607	0.180394		0.00182	0.005563	1283	2890000000	0.919483			-0.019791			0.172705
600250	1	2	2	2	1	2008	0	0	0	34.99	0	0.01	0.297009	0.861702		0.003177	0.032396	318	4470000000	1.01239			0.016089			0.846021
600251	1	2	2	1	1	2008	0	0	0	21.06	19.2804	0	0.244292	0.416939		0.020972	0.035234	790	1440000000	4.12804			0.057346			0.411811
600252	1	2	1	1	2	2008	0	0	0	23.05	11.2119	0	0.174969	0.604516	0	0.045739	0.105578	1398	1050000000	1.6041			0.049881			0.568863
600255	2	2	2	1	1	2008	0	0	0	28.74	0.0779	0	1.27463	0.45523		0.005298	0.009621	2045	1910000000	1.08969			0.007856			0.448553
600256	1	1	2	2	1	2008	0	0	0	41.93	7.7816	0	0.117389	0.394546		0.099443	0.16829	1973	4860000000	1.55317			0.04683			0.38831
600257	1	1	2	1	1	2008	3	0	3	22.73	0	0	0.033612	0.754935		-0.127662	-0.267766	1223	1040000000	1.65289			0.092462			0.500528
600258	2	1	2	2	1	2008	0	0	0	60.15	6.6134	0	0.587003	0.371242		0.119744	0.157761	3899	1860000000	1.19798			0.009597			0.28927
600259	1	1	1	1	1	2008	0	0	0	50.02	0	0	0.098136	0.959266		0.004419	0.057444	2095	1250000000				0.067539			0.757867
600260	1	2	1	2	2	2008	3	0	3	23.18	0	0.05	0.077617	0.425182		0.029135	0.049741	1715	2360000000	1.00273			0.012877			0.416398
600261	1	2	2	2	2	2008	14	0	14	36.91	12.3356	6.88	0.618063	0.44524	0	0.056386	0.104114	6886	1950000000	1.17762			0.034439			0.438024
600262	1	1	1	2	1	2008	7	0	7	35.44	0	0	0.145984	0.748544	0	0.012158	0.054875	1074	2620000000	1.04754			0.087137			0.725618
600265	2	1	2	1	2	2008	0	0	0	24.42	0	0	0.052945	0.443101		0.012347	0.022412	1818	686000000	1.34946			0.10529			0.428471
600266	1	2	1	1	1	2008	0	0	0	52.79	8.6017	0	0.287672	0.662061		0.029308	0.090163	513	10600000000	1.07838			0.021839			0.660242
600267	1	2	1	1	1	2008	8	0	8	44.62	30.8339	0	0.199016	0.664048	9.5	0.048694	0.129061	3661	4120000000	1.70004			0.02109			0.624096
600268	1	2	1	2	2	2008	9	1	8	58.15	21.4623	0	0.114863	0.66825	0	0.039251	0.09324	2784	2630000000	1.26917			0.035837			0.629474
600269	2	1	2	2	2	2008	3	3	0	51.98	16.649	0	0.229594	0.37035		0.097864	0.152994	3350	12200000000	1.06662			0.094539			0.366391
600271	1	2	2	1	2	2008	28	1	27	36.19	27.9065	0	2.23671	0.258584	0	0.154145	0.180549	9287	4700000000	2.64882			-0.00276			0.253232
600272	2	2	1	2	1	2008	0	0	0	16.22	0	0	0.223916	0.818697		0.055508	0.330409	615	989000000	1.66394			0.096329			0.809016
600273	1	2	1	2	2	2008	0	0	0	55.95	0	0	0.148752	0.517736		0.001311	0.003691	4792	1570000000	0.997182			0.016602			0.46717
600275	1	2	1	1	2	2008	0	0	0	34.9	0	0	0.001461	0.921645		0.000408	0.003098	320	3080000000	1.12766			0.280872			0.896821
600276	1	1	2	2	2	2008	6	0	6	24.6	30.8339	0	1.67533	0.103326		0.193223	0.21207	3353	2250000000	6.43397			0.004055			0.101986
600277	1	1	1	1	1	2008	0	0	0	74.98	0	0	0.034465	0.501517		-0.009662	-0.01686	1767	11100000000	0.861354			0.030844			0.485828
600278	1	1	2	2	2	2008	0	0	0	65.39	0	0	0.948553	0.342969		0.037228	0.057037	201	2520000000	0.987139			0.007588			0.341726
600279	1	1	2	2	1	2008	0	0	0	42.32	0	0	0.555182	0.766699		0.013621	0.03568	2350	2750000000	1.05882			0.105065			0.626911
600280	1	2	1	2	2	2008	0	0	0	29.49	15.5898	0.01	0.238338	0.869003		0.013793	0.066355	1901	3530000000	1.05342			0.014645			0.800614
600281	1	2	1	1	1	2008	0	0	0	50.65	0	0	0.029518	0.655513		0.004697	0.012514	6350	3760000000	1.02432			0.019399			0.62216
600282	1	1	1	1	2	2008	27	1	26	62.69	4.4985	0	0.116655	0.609825		0.011017	0.028237	5338	11200000000	1.02542			0.007104			0.609824
600283	1	2	2	1	1	2008	0	0	0	25.55	0.0701	0	0.224129	0.565749		0.018014	0.048544	908	2520000000	1.096			0.087307			0.514622
600284	1	1	2	2	2	2008	0	0	0	22.64	9.6168	0	0.107874	0.625148		0.013125	0.052778	340	8510000000	0.982791			0.022481			0.625148
600285	2	2	1	1	2	2008	0	0	0	9.44	0	0.74	0.416246	0.460595	0	0.011403	0.019771	1324	968000000	1.63806			0.056148			0.432264
600287	1	2	2	1	2	2008	0	0	0	50.43	0	0.01	0.198335	0.741649		0.000345	-0.024243	268	3930000000	1.06038			0.009151			0.710678
600288	1	2	2	1	1	2008	0	0	0	34.52	0	0	0.591153	0.471445	0	0.051252	0.094129	2548	2580000000	0.969995			0.011811			0.46318
600289	1	2	1	1	2	2008	7	0	7	42.09	9.2847	0	0.172246	0.480766	0	0.027983	0.052769	1408	2630000000	1.34749			0.070597			0.468216
600290	1	1	1	1	2	2008	2	0	2	56.3	1.4005	0	0.114907	0.677503		0.068873	0.182597	905	1130000000	1.66288			0.017872			0.616311
600291	1	1	1	1	1	2008	2	0	2	14.608	0	0	0.313124	0.351602		0.012736	0.018563	1581	2240000000	1.12374			0.065662			0.342877
600292	1	1	2	1	2	2008	0	0	0	30.62	0	0	0.10028	0.783086	0	-0.040515	-0.173948	175	4330000000	1.00742			0.058274			0.771095
600293	1	2	1	1	1	2008	2	0	2	15.77	0	0	0.191934	0.686281		-0.036292	-0.108904	1498	2030000000	1.10174			0.077715			0.66206
600295	1	2	1	1	1	2008	0	0	0	40.7	1.6357	0	0.093464	0.635629		0.051753	0.113897	18167	15700000000	0.972535			0.067476			0.617798
600297	1	2	1	1	1	2008	2	0	2	62.38	0	0	0.523836	0.524993		0.026332	0.051542	1428	1550000000	1.07565			0.010964			0.498283
600298	1	1	2	2	1	2008	64	2	62	45.32	5.6743	0	0.060806	0.531277	0	0.070351	0.120716	900	2030000000	1.60985			0.027491			0.514089
600299	1	1	1	2	2	2008	0	0	0	53.96	17.0308	0	0.210982	0.774276	0	-0.013907	-0.052541	10375	11600000000	1.03145			0.018979			0.728568
600300	1	2	1	2	1	2008	0	0	0	31.97	1.823	0	0.691316	0.368483		0.012027	0.023005	2651	3630000000	1.15548			0.021051			0.35021
600301	1	2	2	2	2	2008	0	0	0	32	0	0	0.383692	0.677434		-0.060312	-0.17766	2664	2590000000	1.03542			0.041307			0.639381
600302	1	1	1	2	2	2008	12	0	12	47.11	0.0522	0	1.10268	0.215297		0.003127	0.002896	2099	1570000000	0.931849			0.014705			0.201709
600303	1	2	2	1	1	2008	17	1	16	21.03	0	0.01	0.283014	0.832215		0.017423	0.05293	1031	4440000000	0.935929			0.005974			0.699589
600305	1	1	1	1	1	2008	0	0	0	53.19	0.0008	0	0.162381	0.760223		-0.030301	-0.118753	781	2460000000	1.04019			0.068389			0.737177
[truncated: 19,272 more rows]

## Sheet: 中文变量名3.24
scode	group	Cprovince	Eowner	Findustry	Gsize	Hregion	year	企业申请绿色专利数量	企业申请绿色发明专利数量	企业申请绿色实用新型专利数量	GreTotal	GreInva	GreUma	第一股东	机构持有比例	董事会规模	现金比率	资产负债率	研发投入比例	roa	roe	员工数目	总资产	托宾Q值	资本密集度		财务费用率	长期借款与总资产之比	投资收益率	var18
[truncated: 20,254 more rows]

[truncated: 2 more sheets: GFRIPZ-data, map_dta data]
